# Supplementary material for: Impact of Domestication on Floral Traits and Rewards: A Comparison Between Wild and Domesticated Squash (Cucurbita)
Source: Ecol Evol. 2025 Aug 29;15(9):e72028. doi: 10.1002/ece3.72028 (PMC12397498; doi:10.1002/ece3.72028)
Supplement: Supplementary file 1 — Appendix S1: ece372028‐sup‐0001‐AppendixS1.xlsx. [file ECE3-15-e72028-s001.xlsx]

## Sheet: pistillate_traits
site	year	date	condition	species	id_plant	id_flower	sex	CD	TL	CL	TD1	TD2	TD3	NDf	SD	PL	SL	OL	OD
morelia	2021	08/07/21	Domesticated	CPP	CPP5	1	H	111.2	47.1	99.1	24.4	42.1	57.2	21.7	14.5	25.2	11.2	66	21.5
morelia	2021	08/07/21	Domesticated	CPP	CPP8	1	H	102.4	51.6	97.5	32.5	45.4	61.1	19.6	14.4	28	9.7	61.4	19.3
morelia	2021	08/07/21	Domesticated	CPP	CPP18	1	H	94.1	44.7	85.4	12.4	31.2	47.9	18.8	14.2	22	10.9	45.2	13.3
morelia	2021	09/07/21	Domesticated	CPP	CPP7	1	H	94.4	41.6	73.6	26.3	42.5	61.9	17	16	19	11.5	50.7	20.5
morelia	2021	09/07/21	Domesticated	CPP	CPP16	1	H	94.2	66.2	105	24.8	38.8	58.7	17.5	15.8	21.9	11.5	57.3	18.5
morelia	2021	09/07/21	Domesticated	CPP	CPP5	2	H	103.5	54.8	71	31.8	47.5	67.1	21.6	17.2	22.4	12.6	58.8	21.8
morelia	2021	13/07/21	Domesticated	CPP	CPP2	1	H	66.4	33.8	53.1	21.2	28.5	35.2	15.5	13.2	19	9.6	43.3	17.2
morelia	2021	13/07/21	Domesticated	CPP	CPP12	2	H	63.3	35.2	61.6	27.1	32.3	40.7	18	14.2	17.8	11	50	18.1
morelia	2021	13/07/21	Domesticated	CPP	CPP9	1	H	99.5	46.6	93.1	29.8	48.9	62.9	21.4	13.4	24.8	12	63.2	19.5
morelia	2021	14/07/21	Domesticated	CPP	CPP8	2	H	108.7	46.3	92.3	33	44.2	62.2	21.5	15.7	26.6	13.3	60.4	21.9
morelia	2021	15/07/21	Wild	CAS	CAS1	3	H	69.9	30.4	55.9	12.1	14	44.3	11.1	10.1	18.8	10.2	13	20.5
morelia	2021	15/07/21	Wild	CAS	CAS5	2	H	102.4	50.9	83.2	21.3	30.6	54.4	14	12.8	22.4	11.4	24.2	16.7
morelia	2021	15/07/21	Domesticated	CPP	CPP10	1	H	96.4	48.9	77.3	19.6	39.3	58.9	19.1	14.1	23.2	10.2	46	17.9
morelia	2021	15/07/21	Domesticated	CAA	CAA12	1	H	115.2	67	92.4	15.3	35.4	73	15.7	20.8	26.6	9.6	25.8	23.6
morelia	2021	15/07/21	Domesticated	CPP	CPP7	2	H	63.6	35.7	61.9	25	33.8	34.8	18.1	17.8	23.8	12.9	47.4	19.6
morelia	2021	16/07/21	Domesticated	CAA	CAA1	1	H	85.4	50.9	91.9	22.7	43.1	45.1	15.6	19.5	25.7	11.3	39	24.4
morelia	2021	16/07/21	Wild	CAS	CAS5	4	H	97.7	56	89.2	22.2	41.2	57.5	14.5	14.1	20.1	9.7	27.5	18.8
morelia	2021	16/07/21	Domesticated	CPP	CPP5	3	H	89.2	54.7	84.7	30.2	40.2	50.7	22.3	15.3	22.2	12.3	58.1	21.3
morelia	2021	16/07/21	Domesticated	CPP	CPP18	3	H	102.5	56.9	99.7	29.6	48.2	58.3	18.5	15.4	22.6	12.8	62.4	24.7
morelia	2021	19/07/21	Domesticated	CPP	CPP17	1	H	73.6	31.8	54.7	29.7	33.6	42.5	19.3	16.2	24.9	12.8	45.4	19.3
morelia	2021	19/07/21	Wild	CAS	CAS11	1	H	69.7	61.6	92.2	14	24.5	39.2	15	12.6	29.2	12.4	26.7	17
morelia	2021	20/07/21	Wild	CAS	CAS1	5	H	65	43.8	58.5	13.3	15.8	42.2	11.6	11.11	21.3	12	22.1	14.1
morelia	2021	20/07/21	Domesticated	CAA	CAA1	2	H	87.5	60.8	83.5	29.7	42.5	54.5	17	18	31.7	14.4	50.5	26.9
morelia	2021	20/07/21	Domesticated	CPP	CPP8	4	H	97	43.6	74.5	38	42.9	64	25.5	20.4	26.3	15.2	62.9	24.4
morelia	2021	20/07/21	Domesticated	CAA	CAA15	1	H	111.5	54.4	81.2	24.8	33.5	61.1	15.8	15.2	31.2	8.8	30.5	21.5
morelia	2021	20/07/21	Domesticated	CPP	CPP16	3	H	109	42.6	84.9	34.2	45.1	64.2	20.9	15.6	26.8	11.9	58.2	23.1
morelia	2021	21/07/21	Domesticated	CPP	CPP3	1	H	96.9	43.5	64.6	35.6	39.3	57.5	22.5	18.4	25.1	13.3	58.8	23.3
morelia	2021	21/07/21	Domesticated	CPP	CPP9	3	H	87.2	46.1	71.4	30.4	38.2	51.4	18.9	15.5	22.1	9.5	50.8	20.1
morelia	2021	21/07/21	Domesticated	CAA	CAA8	2	H	140	58.7	101.4	20.4	36.9	97.1	15.5	11.6	34.8	14.2	35.5	26.2
morelia	2021	21/07/21	Domesticated	CAA	CAA7	1	H	95.7	43.6	74.9	18.3	24.5	60.3	13.1	13.6	27.5	11.2	24.9	20.6
morelia	2021	21/07/21	Domesticated	CAA	CAA12	2	H	99	53.8	87.5	21.9	30.9	58.8	15	15	22.6	11.7	34.6	26.1
morelia	2021	21/07/21	Domesticated	CPP	CPP12	3	H	96.3	46.4	84.9	30.9	41.1	51.9	20.9	14.8	24.8	11.9	63.7	23.8
morelia	2021	21/07/21	Domesticated	CPP	CPP14	1	H	93	44.9	74.9	32.1	36.2	51.8	18.3	15.1	26	10.4	51.2	20.8
morelia	2021	21/07/21	Domesticated	CPP	CPP16	4	H	116	60.9	102.9	30.9	42.9	72.4	20.7	16.5	29.3	11.5	62.2	21.1
morelia	2021	21/07/21	Domesticated	CPP	CPP15	2	H	103.9	48.9	90.8	31.9	39	62	21.6	17.3	30.4	12.4	66.4	27.7
morelia	2021	21/07/21	Domesticated	CAA	CAA14	1	H	125.4	75.9	95.9	24.5	38	63.9	16.8	16.8	28.4	6.3	31.1	29.6
morelia	2021	24/07/21	Domesticated	CPP	CPP9	5	H	103.4	46.9	80	34	38.6	61.5	20.5	17	25.3	12.8	58.9	20.5
morelia	2021	24/07/21	Domesticated	CPP	CPP14	2	H	95.6	40.5	79.4	31.6	39	57.9	20.4	14.9	27.2	11	58.9	21.3
morelia	2021	24/07/21	Domesticated	CPP	CPP15	3	H	107.8	46.8	88	28.5	41.3	66.3	18.8	20.8	24.2	12.7	70.4	20.9
morelia	2021	25/07/21	Wild	CAS	CAS1	8	H	60.5	32.6	69.8	16.2	28.4	29.6	11.6	13.1	18	9.4	21.7	15.1
morelia	2021	25/07/21	Wild	CAS	CAS4	1	H	68.3	46.3	91	18.7	30	41.6	14.4	15.6	26.8	10.7	28.1	17.1
morelia	2021	25/07/21	Wild	CAS	CAS5	9	H	62.5	39.9	66.8	15	33.8	38.4	14	12.1	20.4	9.3	21.4	16.3
morelia	2021	25/07/21	Domesticated	CAA	CAA4	3	H	136.6	82.5	133	20.2	44.9	92.1	19.9	16.9	33.8	14.3	28.2	26.1
morelia	2021	25/07/21	Domesticated	CPP	CPP9	6	H	97.2	49.9	85.8	29.4	36.4	60.1	19.5	14.3	23.4	12.8	56.2	17.5
morelia	2021	25/07/21	Domesticated	CAA	CAA8	4	H	104.6	60.6	97.1	17.9	33.5	74.9	14.6	12	33.3	10	29.9	23.1
morelia	2021	25/07/21	Domesticated	CAA	CAA8	5	H	93.7	63.3	110.1	15.1	34.6	53.1	13.6	15.9	34.4	9.3	32.5	25.1
morelia	2021	25/07/21	Domesticated	CAA	CAA14	3	H	112.8	57.4	90	15.8	39.4	84.4	16.5	15.2	33.1	12.5	27.2	27.1
morelia	2021	25/07/21	Domesticated	CPP	CPP15	4	H	103.4	57.7	95.2	18.8	42.8	67.6	22	15.2	29.3	15	69	23.5
morelia	2021	25/07/21	Domesticated	CPP	CPP16	6	H	89.3	53	78.4	23.1	44.9	62.6	22.2	17.7	26.2	13.8	68.8	23.1
morelia	2021	25/07/21	Domesticated	CAA	CAA17	1	H	135.2	65.2	112.7	16.5	33.5	96.2	16.8	16.3	34.1	14.6	25.3	20.4
morelia	2021	27/07/21	Wild	CAS	CAS1	10	H	52.6	28.4	51.1	12.1	14.3	34.8	9	9.7	19.7	9	19.7	13.4
morelia	2021	27/07/21	Domesticated	CAA	CAA4	4	H	128.8	61.5	107.6	31	45.7	95.2	18.6	21.3	29.1	9.1	27.2	24.3
morelia	2021	27/07/21	Domesticated	CAA	CAA4	5	H	113	63.6	93.8	30.1	40.2	65.1	18.3	18.4	39.3	13.7	26.3	25.5
morelia	2021	27/07/21	Domesticated	CAA	CAA4	6	H	118.1	69.7	101.1	31.7	49.3	72.5	21.2	23.6	31	17.7	32.5	27.1
morelia	2021	27/07/21	Domesticated	CPP	CPP5	5	H	90.9	42	72.4	32.6	39.9	55.2	22.6	15.6	25	15.8	62.9	24.3
morelia	2021	27/07/21	Domesticated	CAA	CAA5	1	H	69.2	43.7	66.3	23.7	30.3	41.7	12.1	12.1	20.9	9.9	24.8	17.1
morelia	2021	27/07/21	Domesticated	CPP	CPP13	2	H	91.6	42.2	72.6	31	39.5	61.6	21	16.2	30.4	13.6	59.6	24.2
morelia	2021	27/07/21	Domesticated	CAA	CAA14	4	H	111.5	62.3	78.3	28.1	44.5	75	17.9	19.2	32.2	12.5	29	26.8
morelia	2021	27/07/21	Domesticated	CAA	CAA15	2	H	123.4	62.9	89.6	27.7	37.1	83.5	16	14.4	35.5	14.8	30.8	24.4
morelia	2021	27/07/21	Domesticated	CAA	CAA17	3	H	102.2	48.5	80.9	22.4	28.8	81	17.9	21.2	35.1	18.3	29	24.5
morelia	2021	27/07/21	Domesticated	CAA	CAA17	4	H	142.1	51.6	74.5	23.6	31.2	71.3	14.8	18.6	31.5	13	29.2	24.5
morelia	2021	27/07/21	Domesticated	CPP	CPP16	7	H	91.3	39.7	63.8	33	42.9	62.1	20.5	15.9	29.1	14.3	65.5	22.7
morelia	2021	28/07/21	Domesticated	CAA	CAA4	7	H	118.9	57.5	103.5	22.8	39.5	87.9	18.1	21.2	39.3	13.9	27.5	24.7
morelia	2021	28/07/21	Domesticated	CAA	CAA4	8	H	109.9	57.6	87.7	24.8	48.5	74.8	15.8	22.2	28.5	12.8	29.1	28.7
morelia	2021	28/07/21	Wild	CAS	CAS10	1	H	85.5	43.8	80.6	16.2	21.9	50	13	12.8	28.4	11.4	21.3	16.3
morelia	2021	28/07/21	Wild	CAS	CAS9	1	H	73.3	44.4	78.3	22.1	24.6	39.1	14.4	14.7	29.1	10	29.2	16.9
morelia	2021	28/07/21	Domesticated	CPP	CPP9	7	H	82	50.4	83.7	30.8	40.1	55.1	19.7	16.6	22.1	10.7	58.9	18.7
morelia	2021	28/07/21	Domesticated	CAA	CAA12	4	H	64.5	55	96	18	26	47.7	13.7	12.6	33.6	12.8	25.7	32.1
morelia	2021	28/07/21	Domesticated	CAA	CAA13	1	H	100.8	55.1	106.4	26.9	36.1	55.7	15	14.2	30.5	13	34.5	22.5
morelia	2021	28/07/21	Domesticated	CPP	CPP13	3	H	76.3	33.8	65.6	27.5	35.7	39.8	19.8	14.6	24.5	13.2	57.2	19.5
morelia	2021	28/07/21	Domesticated	CAA	CAA15	3	H	96.7	57.5	99.5	27.4	38.9	54.1	16.7	19.1	31.8	14.9	39.2	24.7
morelia	2021	28/07/21	Domesticated	CAA	CAA15	4	H	68.5	45.7	78.7	22.5	32.5	38.7	13.3	14.7	29.6	15.1	35	19.6
morelia	2021	28/07/21	Domesticated	CPP	CPP15	5	H	100.4	49.1	83.7	32.8	42.2	62.4	20.6	18.4	27.6	14.6	69.4	25.1
morelia	2021	28/07/21	Domesticated	CPP	CPP20	3	H	87.8	44.7	74.9	32.9	40.5	55.9	22.7	17.3	25.2	10.9	60	20.8
morelia	2021	29/07/21	Wild	CAS	CAS1	11	H	64.1	34	53.7	13.8	23	39.9	10.3	10.4	18.8	10.5	19.9	13.2
morelia	2021	29/07/21	Wild	CAS	CAS1	12	H	80.1	39.5	61.2	17.8	27.5	42.5	13.7	12.8	19.2	12.9	23.6	14.5
morelia	2021	29/07/21	Wild	CAS	CAS2	1	H	65.8	38.6	62.6	16.1	23.7	33.5	11.9	13.9	23.3	10.9	24.8	14.8
morelia	2021	29/07/21	Domesticated	CAA	CAA3	1	H	121.2	58.2	90.9	21.7	40.9	71.9	15.7	20.5	25	15.3	36.4	24.2
morelia	2021	29/07/21	Domesticated	CAA	CAA5	2	H	103.4	47.3	86.4	21.1	33.9	51.3	13	16.5	19.1	15.6	33.5	26.5
morelia	2021	29/07/21	Domesticated	CAA	CAA5	3	H	115	55.2	96.8	23.4	35.8	65.2	14	19.6	22.7	15.3	32	27.1
morelia	2021	29/07/21	Wild	CAS	CAS10	2	H	68.5	41.6	63.8	16.2	21.5	43.8	9.7	9.6	21.2	9.8	15.7	13.3
morelia	2021	29/07/21	Domesticated	CAA	CAA9	1	H	133.8	53.2	107.3	29.9	47.2	66.6	18	21.4	20.7	12.1	40.7	23.1
morelia	2021	29/07/21	Domesticated	CPP	CPP8	7	H	84.3	36.6	77.2	29.8	32.6	50.6	26.2	19.3	27.3	11.1	60.3	24.2
morelia	2021	29/07/21	Domesticated	CAA	CAA7	2	H	89	43.3	72.5	17.5	25	60	11	13.1	26.8	11.8	27.1	20.9
morelia	2021	29/07/21	Domesticated	CAA	CAA7	3	H	110.8	44.9	80.4	17.6	25.6	73.4	11.6	14.1	25.7	14.1	33.9	24.6
morelia	2021	29/07/21	Wild	CAS	CAS11	3	H	62.4	43.6	66.1	19.2	20.6	36	13.2	11.7	22	11.3	27	17.5
morelia	2021	29/07/21	Domesticated	CAA	CAA13	2	H	85.6	38.9	82.3	20.9	26.5	52.5	14.1	14.8	21.4	11.3	30	20.3
morelia	2021	29/07/21	Domesticated	CAA	CAA14	5	H	110.7	59.4	94.5	27.8	41.7	88.1	15.9	19.8	29.3	14.6	32.2	28.7
morelia	2021	29/07/21	Wild	CAS	CAS9	2	H	69.4	32.4	78.4	22.2	23.4	41.3	14.1	15.8	24.5	12	27.2	15.4
morelia	2021	03/08/21	Wild	CAS	CAS1	13	H	69.7	41	67.6	11.3	14.1	41.2	8.9	9.4	18.1	9.7	22.9	13.9
morelia	2021	03/08/21	Wild	CAS	CAS2	2	H	64.5	42.4	65.8	15.2	25.9	34	12.7	14.5	23.1	8.8	25.3	14.8
morelia	2021	03/08/21	Wild	CAS	CAS4	3	H	103.2	50.7	91	19.8	29	59.3	14.3	13.7	27	9.8	30	16.8
morelia	2021	03/08/21	Domesticated	CAA	CAA20	3	H	122.9	63.4	103.9	22.6	46.8	81.6	16.2	14.7	33.1	12.5	34.5	22.9
morelia	2021	03/08/21	Domesticated	CPP	CPP9	8	H	101.4	40.2	73.7	26.2	39.5	66.8	18.1	16.8	22.1	11.3	55.9	19.7
morelia	2021	03/08/21	Domesticated	CPP	CPP20	4	H	97.2	45.8	78	28	42.4	62.1	20.4	17.3	23.1	11.5	66.2	22.3
morelia	2021	10/08/21	Domesticated	CAA	CAA3	4	H	104	55.6	91.6	17.8	25.7	61.4	11.6	14.8	29.5	13.8	30.7	22.9
morelia	2021	10/08/21	Domesticated	CAA	CAA3	5	H	117.8	58.3	108.3	25.1	30.9	77	16	19	21.8	10.8	39.8	25.1
morelia	2021	10/08/21	Wild	CAS	CAS4	6	H	106.3	55.7	94.4	19.7	30.6	65.4	13.9	13.7	28.8	10.6	29.3	16.7
morelia	2021	10/08/21	Domesticated	CAA	CAA10	2	H	127.9	60.5	94.7	20.4	34.8	85.7	17.1	20.1	29.2	10.7	24.9	23.3
morelia	2021	10/08/21	Wild	CAS	CAS10	6	H	60.3	41.5	60.8	15.4	18.6	44.3	10.3	9.1	20.2	10.4	15	11.3
morelia	2021	10/08/21	Domesticated	CAA	CAA7	6	H	103.9	46.1	90	18.3	25	75.8	15.3	14.9	26.1	10.8	28.7	22
morelia	2021	10/08/21	Domesticated	CAA	CAA7	7	H	113.7	51	82.9	19.6	29.3	73.1	12.7	14.8	28.5	10.7	29.7	21.5
morelia	2021	10/08/21	Domesticated	CAA	CAA6	1	H	97.9	64.4	95.1	20.1	32.4	68.9	15.9	19	32.7	13.4	25.6	27.2
morelia	2021	10/08/21	Domesticated	CAA	CAA6	2	H	70.2	49.7	73.3	14.1	19.6	48.8	10.9	13.8	25.9	12.5	24	21.2
morelia	2021	11/08/21	Domesticated	CAA	CAA16	3	H	93.6	65.9	97.6	20.2	26.2	53.5	16.3	22	36.4	16.3	38.2	33.9
morelia	2021	11/08/21	Domesticated	CAA	CAA17	7	H	66.6	47	71.4	14.3	24.4	39.2	11	13.3	23.7	9.8	22.1	20.3
morelia	2021	11/08/21	Domesticated	CAA	CAA6	3	H	78.9	57.7	75.5	15.5	28.1	44.3	12.2	14.1	29.3	11.2	25.1	25.4
morelia	2021	11/08/21	Wild	CAS	CAS10	7	H	63.8	44.3	67.1	14.9	21.1	31.4	11.6	9.3	26.2	11.2	18	13.4
morelia	2021	02/09/21	Wild	CAS	CAS2	5	H	66.7	39.9	77.3	15	19.2	34.5	10.7	11.6	22.6	9.7	21.8	13.6
morelia	2021	02/09/21	Wild	CAS	CAS9	6	H	79	43.7	71.6	18.3	23.4	41.1	15.2	14.3	26.2	11.5	27.4	16.8
morelia	2021	02/09/21	Wild	CAS	CAS8	4	H	65.9	42.5	71.8	15.6	20.3	35.7	13.9	12	23.6	10.1	23.3	14.6
morelia	2021	02/09/21	Wild	CAS	CAS8	5	H	70.9	46.6	80.5	17.3	24.8	33.8	13.8	13.2	24.4	10	23.4	14.2
morelia	2021	02/09/21	Wild	CAS	CAS8	6	H	69.5	44.1	77.6	16.5	23.2	33.8	13.9	11.7	21.7	8.1	23.2	14.1
morelia	2021	02/09/21	Wild	CAS	CAS13	1	H	47	42.1	59.6	15.8	18.3	25.5	10.8	11.4	19.9	7.9	18.8	13.4
morelia	2021	08/09/21	Wild	CAS	CAS11	11	H	68.1	45.5	73	14.7	20.6	41.7	12.6	10.5	21.9	8.8	21.7	13.7
morelia	2021	08/09/21	Wild	CAS	CAS13	2	H	60.4	42.2	63.6	15	16.9	31.8	11.6	9.2	23	7.6	20.2	13.5
morelia	2021	08/09/21	Wild	CAS	CAS13	3	H	50	29.8	52.8	13.2	20.2	24.7	11	10.2	20.5	7	17.8	12.4
morelia	2021	08/09/21	Wild	CAS	CAS13	4	H	55	29.8	51.8	14.6	20.1	26.4	11	10.5	22.3	6.3	20.1	12.8
morelia	2021	08/09/21	Domesticated	CM	CM16	5	H	128.2	66.5	108.4	22.4	41.1	90.6	18	17.5	28.4	16.6	44.8	26.4
morelia	2021	24/09/21	Domesticated	CM	CM16	7	H	112	56.2	106.5	23.5	40.5	61.9	18.4	18.6	29.2	17.8	48.1	27.8
morelia	2021	24/09/21	Domesticated	CM	CM19	3	H	108.5	54.2	90	24.2	41.6	75.6	19.5	16.7	28.8	13.6	44.4	28.3
morelia	2021	05/10/21	Domesticated	CM	CM1	1	H	91.4	54.4	87.2	27.5	47	60.5	22.4	19	23.5	13.5	37.4	27.6
morelia	2021	05/10/21	Domesticated	CM	CM3	1	H	98.7	61.2	110.5	30.7	38.3	45.2	21.8	19.4	32.2	17.7	40.4	36.8
morelia	2021	05/10/21	Wild	CAS	CAS4	1	H	54.5	37.5	67.8	15.6	29.3	34.5	10.9	12.7	20.3	9.5	24.7	14.5
morelia	2021	05/10/21	Wild	CAS	CAS4	2	H	71.9	34.6	66.4	15.5	24.5	36.9	11.6	12.1	22.8	8.8	25	15.4
morelia	2021	05/10/21	Wild	CAS	CAS4	3	H	72.7	38.2	73.4	15.8	26.4	35.8	12.8	10.8	23.3	6.6	26.7	15.3
morelia	2021	05/10/21	Domesticated	CM	CM8	1	H	83.3	58.2	94.2	28.6	36.8	44.6	24.6	20.8	27.8	15.8	48.4	43.6
morelia	2021	05/10/21	Domesticated	CM	CM16	1	H	114.4	51.6	68.5	21.2	40.8	73	15.2	15.1	22.4	14.7	38	22.2
morelia	2021	05/10/21	Domesticated	CPP	CPP6	1	H	70.9	39.3	66.5	24.6	35.4	51.6	17.7	14	25.9	11	57.3	21.4
morelia	2021	06/10/21	Domesticated	CM	CM2	1	H	82.4	51.4	86.8	30	52.7	60	24.4	24.3	32.2	20.8	46.6	47.2
morelia	2021	06/10/21	Domesticated	CM	CM2	2	H	110.3	65.6	113.4	29.9	55.4	71.4	26.2	25.9	30.4	20.7	42.3	44.6
morelia	2021	06/10/21	Domesticated	CM	CM3	2	H	107.1	70.6	122.3	35.5	47.5	68.5	23.3	21.2	29.6	19.5	45.5	45.5
morelia	2021	06/10/21	Domesticated	CM	CM3	3	H	107.5	64.7	119.8	30.6	47.2	72.3	26.5	18.3	30.7	18.3	45.2	43.5
morelia	2021	06/10/21	Wild	CAS	CAS4	5	H	59	31.8	72	19.7	22.6	31.7	12.8	11.7	22.4	9.6	27.9	15.2
morelia	2021	07/10/21	Domesticated	CM	CM2	3	H	125.3	82.1	113	36.9	55.5	71.5	25.4	24	34	21.4	45.9	46.8
morelia	2021	07/10/21	Domesticated	CM	CM13	1	H	94.3	65.4	122.7	32.5	45.8	64.4	20.03	23.2	26.6	17	56	39
morelia	2021	07/10/21	Domesticated	CM	CM16	2	H	132.7	74.6	121.2	30.5	45.7	102.1	21.1	18.7	31.5	18.9	53.8	32.2
morelia	2021	08/10/21	Domesticated	CPP	CPP8	1	H	87.2	37.6	74.8	22.1	36.9	48.4	15.1	16	22.8	9	44.5	15.3
morelia	2021	08/10/21	Domesticated	CPP	CPP14	1	H	77.1	34.4	73.3	19.3	34.1	49.1	15.1	13.4	21.5	12	40.9	14.3
morelia	2021	08/10/21	Domesticated	CM	CM16	3	H	131.2	65.4	102.9	23.8	38.3	89.3	19.9	17.7	29	16.4	47.2	26.9
morelia	2021	12/10/21	Domesticated	CM	CM7	1	H	87.1	47.1	74.7	22.3	39.9	42.7	20.5	18.3	26.2	14.3	43.5	41.4
morelia	2021	12/10/21	Domesticated	CM	CM16	4	H	102.1	52.3	81	20.6	40	63.6	17.1	16.2	23.7	15.4	35.1	23.2
morelia	2021	13/10/21	Domesticated	CM	CM9	1	H	96.4	52.3	88.2	27.1	43.1	55.5	26.5	20.1	29	15.2	39.2	38.8
morelia	2021	13/10/21	Domesticated	CM	CM11	2	H	93	50.3	77.1	26.8	35.3	55.2	25.6	16	25.3	17	44.3	32.7
morelia	2021	13/10/21	Domesticated	CM	CM11	3	H	109.3	65.3	111.1	33.2	41	58.8	23.2	21.1	29	17.6	56.4	36.9
morelia	2021	14/10/21	Domesticated	CM	CM5	1	H	113.5	74.7	108.9	24	45.1	77.8	21.4	19.2	28.5	18.2	56.4	42.2
morelia	2021	14/10/21	Domesticated	CM	CM7	2	H	84.7	51.4	78.7	21.3	40.4	54.4	20.6	17.7	26	15.4	37.3	34.8
morelia	2022	22/07/22	Wild	CF	CF1	1	H	46.74	33.26	72.51	21.47	29.88	34.04	9.95	17.51	29.71	12.46	16.54	13.26
morelia	2022	22/07/22	Wild	CF	CF1	2	H	50.03	40.77	65.13	17.51	25.42	32.28	10.84	15.92	30.23	14.45	20.38	14.94
morelia	2022	23/07/22	Wild	CF	CF3	1	H	42.52	42.02	59.34	16.51	21.59	25.17	9.72	11.9	30.81	10.86	18.31	15.04
morelia	2022	28/07/22	Wild	CF	CF1	3	H	52.13	39.18	62.01	17.89	26.55	30.03	11.04	18.51	28.21	11.85	20.01	15.93
morelia	2022	28/07/22	Wild	CF	CF1	4	H	43.55	35.42	49.91	15.77	24.32	24.88	10.35	18.04	27.13	11.65	17.74	13.79
morelia	2022	04/08/22	Wild	CF	CF3	2	H	55.9	36.3	71.8	13.9	23.7	27.8	9.6	13.3	30.1	9.9	17.6	15.4
morelia	2022	02/08/22	Domesticated	CPP	CPP3	1	H	108.9	55	89.6	29.5	59.7	69	18.5	17.5	26.9	12.3	60.1	21
morelia	2022	03/08/22	Domesticated	CPP	CPP3	2	H	82.6	45	77.3	20.09	35.3	53.3	19.6	15.4	18.5	11	51.2	18.3
morelia	2022	05/08/22	Domesticated	CPP	CPP9	1	H	113.3	54.1	99.5	28.7	49.7	71.1	20.2	16.5	24.1	11.3	60.4	21.9
morelia	2022	06/08/22	Wild	CAS	CAS1	1	H	60.7	36.4	62.5	13.4	21.5	35.4	9.2	11.7	25.5	10.7	21.8	13.6
morelia	2022	06/08/22	Domesticated	CPP	CPP9	2	H	99.5	50.8	86.5	28.4	46.4	63.3	20.1	16.8	24.13	11.7	62.9	22.7
morelia	2022	08/08/22	Domesticated	CPP	CPP9	3	H	78.5	56.4	86.5	27	42.2	38.7	20.4	14.9	24.9	11.6	55.4	20.24
morelia	2022	09/08/22	Domesticated	CPP	CPP3	3	H	66.4	44.4	70.3	24.8	33.6	44.8	21.2	17.6	24.2	11.2	56.6	23.9
morelia	2022	10/08/22	Domesticated	CPP	CPP9	4	H	77.1	40.7	71.5	29.4	39.2	47.2	21.3	16.8	24.6	9.9	63	22.3
morelia	2022	11/08/22	Domesticated	CPP	CPP9	5	H	97.3	53.4	91.1	33.5	53.8	67.3	23.9	16.3	23.6	13.1	61.3	22.9
morelia	2022	13/08/22	Domesticated	CPP	CPP9	6	H	78	48.9	72.9	26.9	37.2	48.5	20	16.7	25.2	12.3	62.2	22.2
morelia	2022	16/08/22	Wild	CAS	CAS1	3	H	73.7	34.9	69.1	15.1	22.7	46	10.7	13.2	20.9	11.4	27.3	15.2
morelia	2022	16/08/22	Domesticated	CPP	CPP9	7	H	83.9	58	97.5	30.9	50.6	66	20.4	17.6	27.4	14.2	60.7	22.3
morelia	2022	17/08/22	Domesticated	CPP	CPP9	8	H	98.3	49.2	85.7	29.1	50.5	71.6	23.4	19.1	25.6	14	56.5	22.3
morelia	2022	18/08/22	Wild	CAS	CAS1	4	H	84.7	46.9	85	17.2	28.5	46.9	11.8	14.1	29.6	10.4	29.4	16.2
morelia	2022	23/08/22	Domesticated	CPP	CPP9	9	H	100.2	54.2	89.5	31.5	39.2	61.6	23.6	18.4	24.7	13.9	54.2	26.7
morelia	2022	24/08/22	Wild	CAS	CAS9	1	H	93.7	44.5	97.6	23.3	37.5	47.7	15.2	15.3	25.5	10.6	28.2	19
morelia	2022	24/08/22	Wild	CAS	CAS8	1	H	70.9	38.7	80.3	14.5	22.2	31.5	11.3	9.7	20.4	9	18.5	17
morelia	2022	24/08/22	Domesticated	CPP	CPP9	10	H	63.9	42.5	70.6	30.6	36.8	49.8	21.7	19.4	22.2	13.3	54.4	24
morelia	2022	25/08/22	Wild	CAS	CAS4	2	H	64.4	38.9	76.4	20.8	25.2	31.3	12.7	10.5	26.2	8.2	31.2	18.3
morelia	2022	25/08/22	Wild	CAS	CAS3	1	H	81	38.8	80.7	17.9	22.7	39.5	14.6	14.1	28	9.5	29.8	18.9
morelia	2022	25/08/22	Wild	CAS	CAS1	6	H	59.2	40.6	80.1	18.1	28.1	27.8	13.2	11.4	27.4	9.8	26.4	16
morelia	2022	25/08/22	Wild	CAS	CAS1	7	H	55.3	38.7	80.8	16.8	26.6	32.7	12.1	12.4	27.7	10.5	25.4	16.4
morelia	2022	25/08/22	Wild	CAS	CAS1	8	H	59.2	45	74.8	16.6	21.8	39.3	12.2	10.7	25.5	8.4	23.7	15.5
morelia	2022	25/08/22	Wild	CAS	CAS1	9	H	67.8	36.6	73.1	12.2	19.7	39	10.4	10.3	25.1	9.9	28.4	17.1
morelia	2022	25/08/22	Wild	CAS	CAS8	2	H	60.4	38.6	74.8	14.6	20.3	33.8	11.3	9.8	20.4	9.9	23	19
morelia	2022	25/08/22	Wild	CAS	CAS8	3	H	71.3	37.3	67.6	15.6	25	28.5	12.1	12.3	17.1	9.9	21	16.2
morelia	2022	26/08/22	Wild	CAS	CAS4	3	H	100	50.4	87.9	18.5	27.5	64.3	13.6	12.3	23.9	8.9	28.8	17.2
morelia	2022	26/08/22	Wild	CAS	CAS10	1	H	80.8	43.3	74.9	16.5	26.6	54.5	13.2	11.4	21.8	8.7	22	14.8
morelia	2022	26/08/22	Wild	CAS	CAS9	2	H	93	52.3	90.7	21	27.3	50	14.3	16.3	24.1	6.4	26.9	18
morelia	2022	26/08/22	Wild	CAS	CAS8	4	H	77.4	42.8	84.3	14.2	23.4	54.6	11.9	9.7	21.9	10.7	24	18.8
morelia	2022	26/08/22	Wild	CAS	CAS8	5	H	79.2	34.8	67.3	18.2	26.5	46.7	11.9	12.2	20.8	10.5	21.9	15.7
morelia	2022	26/08/22	Wild	CAS	CAS8	6	H	80.6	34.8	69.9	18	25.1	42.8	12.5	14.4	18.8	11.1	21.3	16.6
morelia	2022	26/08/22	Wild	CAS	CAS7	1	H	94.8	45.9	63.8	17.1	27.4	43.9	10.6	11.4	16.5	9.1	21.9	18.7
morelia	2022	30/08/22	Wild	CAS	CAS1	10	H	83.6	46.2	85.9	21.4	29.1	46.2	11.5	13.1	22.7	7	25.3	14.6
morelia	2022	30/08/22	Wild	CAS	CAS3	2	H	80	40.7	85.5	14.5	22.2	40.2	11.1	11.7	25.3	8.6	29.3	19.1
morelia	2022	30/08/22	Wild	CAS	CAS5	1	H	65.3	32.6	76.1	17.1	17.9	19	11.4	8.9	18.2	9.1	34	22.3
morelia	2022	30/08/22	Wild	CAS	CAS9	3	H	74.3	43.9	76.1	20	23.6	46.3	14	14.9	24.4	10.2	27	18.1
morelia	2022	30/08/22	Wild	CAS	CAS6	1	H	71	43.5	76.8	16.3	19	37.3	11.5	10.3	22.1	10.3	21.4	13
morelia	2022	30/08/22	Wild	CAS	CAS6	2	H	90.4	50	88.7	19.2	22.9	47.4	12.8	14.5	23.7	9.7	25.8	15.9
morelia	2022	30/08/22	Wild	CAS	CAS8	7	H	81.5	48.4	72.9	15.7	23.8	44.8	10	10.5	19.4	7.7	22.5	18.2
morelia	2022	31/08/22	Wild	CAS	CAS1	11	H	73.1	40.7	78.1	13.9	22.4	45.2	10.1	11.9	27.1	10.7	28.3	16.3
morelia	2022	31/08/22	Wild	CAS	CAS7	2	H	51.5	33	51.6	15.2	21.2	32.1	10.5	10.2	20.1	8.3	20.3	13.2
morelia	2022	31/08/22	Wild	CAS	CAS7	3	H	68.8	43.9	72.6	18.4	27.8	40.3	11.7	10.9	20.4	7	27.1	15.8
morelia	2022	31/08/22	Wild	CAS	CAS9	4	H	87.2	47.9	87.5	19.3	28.2	57.1	13.8	14.3	24.1	10.7	23.9	16.5
morelia	2022	31/08/22	Wild	CAS	CAS9	5	H	91.3	45	95	22.7	30.7	43.1	14.1	16.8	21.4	8.1	24.5	16.1
morelia	2022	01/09/22	Wild	CAS	CAS10	2	H	81	46	74.1	16.5	21.2	48.3	11.6	11.7	22.5	7.1	21	14.8
morelia	2022	01/09/22	Wild	CAS	CAS10	3	H	58.8	39.3	63.3	14.6	25	33.3	11	9.9	18.3	7.5	20.6	14.3
morelia	2022	01/09/22	Wild	CAS	CAS9	6	H	87.9	53.8	91.2	22.2	32.2	48.7	14.3	13.3	23.5	9.9	27.6	17.2
morelia	2022	01/09/22	Wild	CAS	CAS9	7	H	93	44.9	83.6	20.5	25.1	50.4	14.1	12.7	22.9	8.6	24.4	16.3
morelia	2022	01/09/22	Wild	CAS	CAS9	8	H	78	46.4	85.2	20.9	28.1	38.5	13.2	14.1	23.2	9.2	28.6	17.1
morelia	2022	05/09/22	Domesticated	CAA	CAA4	1	H	99	42.5	80.2	29.5	40	47.9	13.9	14.4	21.2	11.1	28	20.3
morelia	2022	05/09/22	Wild	CAS	CAS12	1	H	67.3	49.9	80	16	23.4	18.9	12.7	11.3	25.7	8.8	22.3	14.6
morelia	2022	05/09/22	Wild	CAS	CAS6	3	H	88.1	47.3	89.5	20	29.8	44.1	12.7	15.7	23.7	9.3	29.4	16.7
morelia	2022	06/09/22	Wild	CAS	CAS3	4	H	64.2	34.7	64.6	12.4	16.8	31.4	10.4	12	23.5	9.1	23.4	16
morelia	2022	06/09/22	Wild	CAS	CAS6	4	H	63.3	40.8	69.6	16.6	22.9	35.7	10.9	13.2	23	9.6	25.3	14.9
morelia	2022	06/09/22	Wild	CAS	CAS9	10	H	83	46.6	73.8	16.1	24.9	47.8	14.3	13.1	24.7	10.3	21.8	14.9
morelia	2022	06/09/22	Wild	CAS	CAS1	13	H	92.4	50.1	96.6	15.7	28.3	46.1	12.3	14.8	28.5	10.7	29.1	15.7
morelia	2022	06/09/22	Wild	CAS	CAS1	14	H	105	51.3	92.4	18.1	32.3	57.1	13.5	19.9	27.7	10	29.3	15.7
morelia	2022	07/09/22	Wild	CAS	CAS4	6	H	82.6	43.1	67.2	17.7	30.7	51.5	11.9	12.8	22.7	8.2	28	16.7
morelia	2022	07/09/22	Wild	CAS	CAS15	1	H	69.1	32.7	61.4	15.9	24.2	42	11.2	10.8	18.4	8.6	20.2	15.2
morelia	2022	07/09/22	Domesticated	CPP	CPP15	1	H	55.4	31.4	50.7	23.9	29.5	35.2	17.8	14.2	21.4	11.5	49.4	18.3
morelia	2022	09/09/22	Wild	CAS	CAS15	2	H	69	38.3	63.2	14.2	24.7	40	11.8	11.9	18.9	9.4	21	15.4
morelia	2022	09/09/22	Wild	CAS	CAS7	5	H	79.9	43.4	77.3	18.4	34.3	51.5	13.6	13.1	20.7	10.3	26.6	18.4
morelia	2022	09/09/22	Wild	CAS	CAS6	6	H	72	42.9	79	16.4	29.5	38.8	8.9	11.7	22.3	8	22.5	14.3
morelia	2022	09/09/22	Wild	CAS	CAS4	7	H	71.6	40.3	63.4	14.9	26.1	42.2	13.1	11.7	25.1	8.2	24.9	14.7
morelia	2022	09/09/22	Wild	CAS	CAS6	7	H	81.8	47	81.8	20.8	30.9	45.3	10.6	13	21.3	7.3	42.2	14.9
morelia	2022	12/09/22	Wild	CAS	CAS13	1	H	77.7	44.4	72.5	15.6	22.8	48	11.8	9.1	21.8	7.1	21.8	15.1
morelia	2022	12/09/22	Wild	CAS	CAS12	2	H	70	38.6	73.9	17.3	22	40.3	11.9	10.4	22.6	9.1	23.8	13.2
morelia	2022	12/09/22	Wild	CAS	CAS7	6	H	62.5	45.3	69.7	19.4	29.1	42.4	11.6	12	17.4	7.1	23.9	13.6
morelia	2022	12/09/22	Wild	CAS	CAS7	7	H	59.3	40.9	72.7	16.5	23.5	36	10.5	8.6	17.9	7	22.7	12.9
morelia	2022	12/09/22	Wild	CAS	CAS8	8	H	93.4	46.4	81.7	19.2	30.1	64	13.6	12.4	20.7	11	27.1	18.4
morelia	2022	12/09/22	Wild	CPF	CPF4	1	H	53.5	43.1	56	16.9	24.8	37.8	11.8	10.3	20.4	7.8	15.4	13.7
morelia	2022	12/09/22	Wild	CPF	CPF4	2	H	62.1	43.4	65.6	18.2	25.9	44.6	10	9	19.2	7.1	15.9	13.4
morelia	2022	13/09/22	Domesticated	CAA	CAA9	1	H	120.4	54	96.9	20.5	41.7	72.5	9.9	16.4	24.8	11.8	33.2	24.4
morelia	2022	13/09/22	Wild	CAS	CAS2	1	H	77.4	43.8	71.4	13.7	24.9	45.9	9.1	8.9	24.1	5.9	20.9	14.3
morelia	2022	13/09/22	Wild	CAS	CAS2	2	H	93	49.1	88.4	22.3	34.1	61.4	12.7	12.1	22.9	8.2	25.7	17.5
morelia	2022	13/09/22	Wild	CAS	CAS15	3	H	70.2	30.4	65.2	16.3	23.5	39	8.9	11.3	18.8	8.9	21.8	15.8
morelia	2022	13/09/22	Wild	CAS	CAS3	5	H	51.1	35.3	58.4	11.4	17.3	33.5	10.1	10.4	18.9	8.3	27.4	17.9
morelia	2022	13/09/22	Domesticated	CPP	CPP4	1	H	84.4	33.7	68.6	24.4	29.4	34.9	15	14	23.1	11	49.5	20.3
morelia	2022	13/09/22	Domesticated	CPP	CPP20	1	H	93.5	40.6	71.5	29.4	45.7	57.9	17.2	13.4	20.6	10.1	47.9	17.2
morelia	2022	14/09/22	Domesticated	CAA	CAA4	2	H	90.8	42.8	75.8	24.6	38.1	60.7	13.9	11.9	20.7	10.7	27.6	19.5
morelia	2022	14/09/22	Wild	CAS	CAS13	2	H	51.2	30.5	65.5	17.1	26.7	31.6	10.7	12.9	19.5	6.7	21.3	16.6
morelia	2022	14/09/22	Wild	CPF	CPF4	2	H	52.7	49.2	62.1	12	23.8	36.3	9.9	9.8	20.6	7.4	18.5	15
morelia	2022	15/9/22	Wild	CAS	CAS6	8	H	56	40.1	75	13.9	20.8	33.6	9.3	11.1	22	7.5	23.8	13.7
morelia	2022	15/9/22	Wild	CPF	CPF3	1	H	41.8	33.9	49.4	12.2	18.8	25.2	7.9	9.8	19.6	7	18.6	16.3
morelia	2022	15/9/22	Wild	CPF	CPF4	4	H	52.8	36	55.9	13.2	18	31.2	7.5	9.7	20.6	6.7	15.9	13
morelia	2022	15/9/22	Domesticated	CPP	CPP20	2	H	79.6	39	66.8	20.6	35.3	48.1	13.9	12.6	19.8	8.4	44.5	14.6
morelia	2022	16/9/22	Domesticated	CAA	CAA5	1	H	85.4	55.5	84.6	17.9	26.9	52.8	9.9	15.5	18.4	7.6	29.3	23.2
morelia	2022	16/9/22	Domesticated	CAA	CAA8	1	H	96.6	60.6	84.8	17.8	29	70.4	10.4	13.9	26.1	11.11	25.3	19.4
morelia	2022	16/9/22	Domesticated	CAA	CAA9	2	H	87.4	52.4	84.5	19.7	31.2	65.2	13.5	15.9	22.5	12.5	21.9	16.2
morelia	2022	16/9/22	Wild	CPF	CPF10	1	H	74.1	45.5	68.6	15.4	23.2	49.7	9.1	12.2	20.4	8	17.5	15.1
morelia	2022	16/9/22	Wild	CPF	CPF10	2	H	73.8	46.6	70.9	15.3	23.9	48.5	9.9	11.8	19.9	7.3	17.6	14.5
morelia	2022	16/9/22	Wild	CPF	CPF10	3	H	67	47.1	66.3	14	20.5	49.1	9.4	11.5	20.2	8.3	18	14.5
morelia	2022	21/9/22	Domesticated	CAA	CAA16	2	H	112.2	55.9	96.6	17.5	31.5	71.5	14.2	13.3	27.7	10.2	31.4	23.9
morelia	2022	21/9/22	Domesticated	CAA	CAA16	3	H	98.3	47.9	90.4	19.4	35.9	64.2	14.7	11.6	25.8	9.9	26.1	19.8
morelia	2022	21/9/22	Domesticated	CAA	CAA4	3	H	99.3	52.8	86.6	17.5	36	60.7	10.7	16.4	22.8	12.4	34.9	26.8
morelia	2022	21/9/22	Wild	CAS	CAS16	2	H	61	46.2	71.5	13.5	23	39.1	9.7	11.2	22.6	8.4	23.2	14
morelia	2022	21/9/22	Wild	CAS	CAS2	3	H	63.9	37.5	60	16.9	26.6	36.5	13.1	12	22.8	8.3	25.8	15
morelia	2022	21/9/22	Wild	CAS	CAS13	4	H	62.5	37.4	63.5	12.9	20.4	33.8	9.3	11.5	18.2	8.2	23	14.8
morelia	2022	21/9/22	Wild	CAS	CAS13	5	H	71.1	38.2	66.7	13.3	21.5	40.5	11.1	13	20.8	9.2	20.4	14.6
morelia	2022	21/9/22	Wild	CAS	CAS4	9	H	59.5	34.4	59.2	14.3	28.8	33.2	12	12.6	21	7.4	21.4	15.9
morelia	2022	21/9/22	Domesticated	CM	CM3	1	H	140.9	87.1	131.3	29.1	46.8	101.7	25.6	19.5	29.7	18	44.4	28.1
morelia	2022	21/9/22	Domesticated	CM	CM3	2	H	157.2	85	143.8	28.9	43.1	111.4	25.4	22	34.6	20.4	45.3	30
morelia	2022	22/9/22	Domesticated	CAA	CAA9	4	H	72	41.9	57.8	14.4	25.8	42.5	12.9	13	18.5	10.2	20.5	14
morelia	2022	22/9/22	Wild	CAS	CAS20	1	H	89.4	47.1	80.5	18	28.9	57.6	13.2	14.1	22.8	7	23.6	14.1
morelia	2022	22/9/22	Wild	CAS	CAS20	2	H	83.6	47.8	78.4	19.4	27.4	49.1	13	13.9	21.9	7.5	24.3	14.3
morelia	2022	22/9/22	Wild	CPF	CPF10	4	H	52.1	40	58.4	18.7	24.7	33.8	10.3	11.5	19.6	7.5	14.2	12.4
morelia	2022	23/9/22	Domesticated	CAA	CAA3	1	H	68.4	47.1	71.8	16.5	30.1	50.3	11.6	12.7	27.3	9.7	26.5	17.1
morelia	2022	23/9/22	Domesticated	CAA	CAA3	2	H	94	55.5	97.3	22.2	34.2	56.5	16.8	15.5	29.4	11.6	32.8	19.9
morelia	2022	23/9/22	Domesticated	CAA	CAA3	3	H	71.4	50.1	85.9	18.4	31.7	44.8	12.1	15.9	24.3	12.3	33.7	26.3
morelia	2022	23/9/22	Domesticated	CM	CM12	2	H	158.2	77.9	135.4	32.3	53.2	102.6	26.4	23.5	29.5	19.2	49.5	32.5
morelia	2022	26/9/22	Domesticated	CAA	CAA19	1	H	77.3	45.2	78.7	18.5	30.3	47.9	11.4	11.6	23.2	10.4	22.6	17.3
morelia	2022	26/9/22	Wild	CAS	CAS20	3	H	59.5	40.1	67	15.8	26.4	35.6	11.5	13	20.6	9.9	20.5	12.8
morelia	2022	26/9/22	Wild	CAS	CAS2	4	H	67.9	44.5	69.8	15.2	23.3	36.5	12.4	12.5	24.4	8.7	25.3	16.4
morelia	2022	27/9/22	Domesticated	CAA	CAA3	4	H	71.8	50.3	88.5	33.8	40.1	45.7	18.3	17.9	29.5	11.2	35.6	23.7
morelia	2022	27/9/22	Wild	CAS	CAS13	6	H	55.6	35.3	60.5	14.5	19.3	33.2	10.5	10.9	17.6	7.2	19.7	13.2
morelia	2022	27/9/22	Domesticated	CM	CM8	1	H	120.2	74.4	116.6	29.9	47.2	64.4	26.4	18.1	26.2	17.6	33.3	34.7
morelia	2022	27/9/22	Domesticated	CM	CM3	4	H	121	91.8	145.6	39.7	46.7	67.6	27.8	24.2	33.4	22.8	42.6	30.1
morelia	2022	27/9/22	Wild	CPF	CPF4	5	H	37.8	46.6	55.2	9.8	13.7	25.3	9.3	9.9	22.4	7.4	15.2	12.8
morelia	2022	27/9/22	Wild	CPF	CPF10	5	H	43.6	38.4	50.1	11.8	19.5	29.1	10.2	11.5	20.9	8.7	15.6	13.6
morelia	2022	28/9/22	Domesticated	CAA	CAA8	3	H	64.5	44.6	59.4	16.9	21.6	38.9	11.5	14.2	22.6	12.5	24.1	23
morelia	2022	28/9/22	Domesticated	CAA	CAA3	5	H	102.7	52.6	75.9	30.7	42.5	67.2	13.7	13.6	26.8	10	31.6	20.5
morelia	2022	28/9/22	Domesticated	CAA	CAA3	6	H	73.6	43.2	68.2	25.8	36	42.7	12.4	13.7	23.7	8.2	28.3	18.1
morelia	2022	28/9/22	Wild	CAS	CAS16	5	H	59.6	36.2	61.6	15.8	26.2	33.9	8.9	10.3	20.1	7.9	20	12.2
morelia	2022	29/09/22	Domesticated	CM	CM2	1	H	99.3	66.3	113.4	39	47.5	63.6	19.3	18.1	26	18.8	38.9	40.6
morelia	2022	30/09/22	Domesticated	CM	CM12	3	H	106	63.9	101	27.8	43.2	66.8	22.6	21.6	28	19.4	40.5	27.3
morelia	2022	30/09/22	Domesticated	CM	CM3	6	H	115.8	87.1	131.1	30.7	40.3	68.8	27	23.9	35	23.1	44.4	31.8
morelia	2022	30/09/22	Domesticated	CM	CM3	7	H	130.3	88.5	145.6	32.9	46.6	81.7	28.3	24.6	34.8	21.5	45.8	33.4
morelia	2022	30/09/22	Wild	CPF	CPF5	1	H	53.1	42.8	58.2	15.4	28	32.3	10.5	14.7	21	8	20.5	16.8
morelia	2022	5/10/22	Domesticated	CAA	CAA19	2	H	74.9	47.9	72.8	14.7	21.2	54.8	10.5	9.9	22.2	9.4	21.9	17.8
morelia	2022	5/10/22	Domesticated	CM	CM6	1	H	150.3	82.2	141.8	25.9	43.8	93.6	20.6	20.1	27.1	18.5	63.7	34.8
morelia	2022	5/10/22	Domesticated	CM	CM2	3	H	140.8	78.9	114.2	33.7	46.8	106.2	24.6	22.7	25.5	20.4	42.1	44.5
morelia	2022	5/10/22	Domesticated	CM	CM12	4	H	139.6	71.5	111	27.9	45.6	87.7	19.1	20.3	30	19.1	49.1	31.6
morelia	2022	5/10/22	Wild	CPF	CPF19	1	H	60.4	37.9	58.8	16.6	24.4	38.4	7	11.1	21.1	7.1	16.7	12.2
morelia	2022	6/10/22	Domesticated	CAA	CAA5	4	H	86.7	55.3	80.9	19.3	30.3	59.3	12.7	16.1	20.9	12.5	32.6	21.9
morelia	2022	6/10/22	Wild	CAS	CAS5	3	H	63.4	34.9	60.9	16.4	25.3	36.1	11.9	11	20.3	7	23.4	14.7
morelia	2022	6/10/22	Wild	CAS	CAS20	4	H	62.6	35.8	53	13.7	23.2	40.7	8.4	9.2	17	7.2	18.1	11.3
morelia	2022	6/10/22	Domesticated	CM	CM16	1	H	104.6	62.5	88	24.4	36.4	62.3	17	18.8	29.8	17.5	37.5	30.6
morelia	2022	6/10/22	Wild	CPF	CPF19	2	H	69.8	39.7	60.1	12.5	26.6	47.3	7.6	11.3	19.8	6.3	16.8	12.4
morelia	2022	7/10/22	Domesticated	CM	CM2	4	H	90.3	57.2	89.8	27.9	38.8	53.9	16.7	18.4	23.1	16.5	35.5	39.1
morelia	2022	10/10/22	Domesticated	CAA	CAA14	1	H	52.1	45.2	56	10.8	14.3	33.4	8.2	10.3	24	10.9	25.9	19.9
morelia	2022	11/10/22	Domesticated	CAA	CAA19	3	H	56.3	43.9	60.3	15.3	20.5	37.3	13	11.4	23.4	11.3	25.1	21.7
morelia	2022	11/10/22	Domesticated	CM	CM12	6	H	120.2	60.3	98.6	40.9	51.4	60.4	21.6	18.4	24.8	17.7	39.4	29.3
morelia	2022	11/10/22	Domesticated	CM	CM2	6	H	79.7	52.6	85.5	28.1	34.9	36.9	18.3	14.1	22.9	16	34.8	36.7
morelia	2022	12/10/22	Domesticated	CAA	CAA8	4	H	60.8	49.4	75	10.5	18	41.4	9.4	10.2	23.2	12	22.6	19
morelia	2022	12/10/22	Wild	CAS	CAS5	4	H	58.8	36.4	62.4	16.9	24.1	28.9	9.8	8.3	19	7.1	17.6	13.6
morelia	2022	13/10/22	Wild	CAS	CAS5	5	H	52.9	34.4	64.5	18.7	22.5	23.9	12.7	10.6	22.4	8.4	27.7	13.7
morelia	2022	13/10/22	Domesticated	CM	CM13	1	H	76.6	60.1	94.8	28.6	28.8	39.5	19.9	15.8	22.9	14.5	26.4	29.8
morelia	2022	13/10/22	Domesticated	CM	CM6	2	H	91.5	59.2	100.2	16.5	27.1	45.4	20.1	18.7	31.2	17.9	44.2	18.9
morelia	2022	13/10/22	Wild	CPF	CPF19	3	H	50.2	31.7	53.1	16.9	22.7	22.6	8.2	10.6	21.9	7.1	12.5	11.2
morelia	2022	17/10/22	Domesticated	CM	CM6	4	H	119.6	70.7	121.7	28.4	44.9	77.6	17.3	16.7	30.1	17	51.8	33.9
morelia	2022	17/10/22	Domesticated	CM	CM11	1	H	111.6	65.5	94.9	30.4	48.4	80.1	20.9	20.8	28.7	17.8	30.2	34
morelia	2022	17/10/22	Domesticated	CM	CM11	2	H	114.3	62.2	100.9	31.8	50.4	88.5	21.2	23.3	25.1	18.7	30.2	31
morelia	2022	17/10/22	Wild	CAS	CAS12	1	H	50.7	30	50.6	17.9	25.5	28.5	10.6	9.9	16.6	7.8	20.8	15.5
morelia	2022	18/10/22	Domesticated	CM	CM8	4	H	100.8	59.3	91.3	38.9	53.8	67.7	20.6	16.5	25.2	16.3	33.1	34.4
morelia	2022	18/10/22	Wild	CAS	CAS17	3	H	55.6	38	60.7	16.5	26.3	27.3	10	9.3	19.9	6.7	24.9	14.7
morelia	2022	19/10/22	Domesticated	CM	CM9	1	H	97.8	65.9	97.3	26.8	44	57.6	18.3	15.6	20.4	13.9	22.1	26.1
morelia	2022	19/10/22	Domesticated	CM	CM1	1	H	75.5	43.2	70.2	35.2	41.4	42.7	19	17.8	21.6	14.5	31.2	25.5
morelia	2022	19/10/22	Domesticated	CM	CM2	9	H	101.6	68.4	105.8	31.9	44.9	51.5	19.4	15.6	29.6	16.7	35.1	38.3
morelia	2022	19/10/22	Wild	CAS	CAS5	6	H	53.3	32.5	58.7	16.8	24.4	27.4	10.3	9.2	18.7	8.1	23.1	16
morelia	2022	24/10/22	Wild	CAS	CAS2	7	H	48.9	31.1	56.6	15.7	22.5	25.4	10.6	12.1	19.1	9.5	22.7	15.1
morelia	2022	24/10/22	Domesticated	CM	CM16	1	H	92.7	58.8	81.4	24	34.9	59.5	19	14.4	26	16.6	39.7	31.7
morelia	2022	25/10/22	Domesticated	CM	CM9	2	H	91.1	59.4	97.1	30.1	32.5	59.9	19.1	18	27.2	16.5	22.3	25.6
morelia	2022	26/10/22	Domesticated	CAA	CAA10	1	H	73.2	38.9	68.4	14.9	26.9	47.7	10.6	12.3	20.9	11.6	19	14.8
morelia	2022	26/10/22	Domesticated	CM	CM13	2	H	125.1	64.5	120.3	29.9	47.6	77.7	20.2	20.3	25.1	18.3	26.3	33.6
morelia	2023	27/7/2023	Domesticated	CPP	CPP4	1	H	83.2	46.3	77.9	22.6	37	52.2	14.9	14.6	19.5	10.7	44.4	16.7
morelia	2023	1/8/2023	Domesticated	CPP	CPP4	1	H	86.6	39.9	92.9	27.5	36.6	40	19.3	14.2	23.9	12.9	48.9	18.2
morelia	2023	8/8/2023	Wild	CF	CF3	1	H	48.9	55.4	71.7	18.7	24	29.4	10.1	13.7	23.5	10.4	21.3	16.9
morelia	2023	10/8/2023	Domesticated	CPP	CPP4	1	H	94.3	51.1	87.4	26.4	42.3	60.5	19.7	15.5	24.8	12.2	63.3	22.8
morelia	2023	11/8/2023	Domesticated	CAA	CAA4	1	H	125.2	81.8	46.3	22.9	57	82.9	16.2	17.8	33	15.1	30.6	25.6
morelia	2023	12/8/2023	Domesticated	CPP	CPP4	1	H	112.2	46.5	88.6	24.7	42.6	63.7	20.7	16	27.9	12.4	68.7	23.5
morelia	2023	12/8/2023	Domesticated	CAA	CAA4	1	H	135.2	50.6	126.5	27.4	45.5	75.9	13.1	13.4	25.6	12.6	35.2	24.5
morelia	2023	12/8/2023	Domesticated	CAA	CAA17	1	H	118.1	63.5	109.6	14.8	36.5	67.4	13.4	12.7	30.4	10.9	24.1	25.4
morelia	2023	12/8/2023	Domesticated	CAA	CAA16	1	H	90.1	60.8	81.4	9.8	36.6	65.7	12.4	14	33.2	12.4	30.4	17.2
morelia	2023	12/8/2023	Domesticated	CPP	CPP2	1	H	89.4	38.6	76.6	11.7	39	61	14.1	12.7	22.1	11.5	43.4	15.4
morelia	2023	13/8/2023	Wild	CF	CF3	1	H	54.1	43.4	68.1	17.5	26.3	31.8	8.1	12	25.7	10.7	18.8	15.5
morelia	2023	14/8/2023	Domesticated	CAA	CAA9	1	H	92.3	55.3	87.5	12.3	33	60.5	14.2	10.9	17.7	10.7	31.3	17.7
morelia	2023	16/8/2023	Domesticated	CAA	CAA17	1	H	96.2	60.3	86.4	19	34.8	59	13	14.3	29.7	16.5	24.9	22.5
morelia	2023	16/8/2023	Domesticated	CPP	CPP2	1	H	96.2	56.1	87	22.9	39.4	65	15.9	12.5	25.4	13.9	41.3	17.6
morelia	2023	16/8/2023	Domesticated	CPP	CPP2	2	H	92.6	48.3	74.9	21.5	38.2	63	15.4	14.1	24.3	12.8	42.3	16.5
morelia	2023	17/8/2023	Domesticated	CPP	CPP4	1	H	92.2	54.3	85.6	26	40.6	60.1	19.6	15.4	24.3	11.5	60.7	21.7
morelia	2023	17/8/2023	Domesticated	CAA	CAA4	1	H	131.5	85.9	136.1	24.3	65.9	92.3	16.4	19.1	29.3	15.6	37.2	27.4
morelia	2023	17/8/2023	Domesticated	CAA	CAA18	1	H	116.8	64.9	96.8	18.2	38.3	72.9	11.5	13.9	28.5	13.7	24.2	23
morelia	2023	18/8/2023	Domesticated	CAA	CAA2	1	H	102.4	65.7	104.6	21.7	44.4	63.3	16.5	14.6	25.9	11.7	23.9	24.5
morelia	2023	18/8/2023	Domesticated	CPP	CPP2	1	H	96.2	48.7	79.9	22.2	41.4	64.5	15.1	12.2	22.9	9.7	39.2	17.1
morelia	2023	18/8/2023	Domesticated	CPP	CPP9	1	H	101.1	47.6	85.4	24.4	41.3	64.4	16.6	12.9	23.2	10.2	49.7	18.1
morelia	2023	18/8/2023	Domesticated	CPP	CPP10	1	H	108	50.1	86	25.3	39.5	60.4	18.4	11.7	22	9.8	48.6	17.4
morelia	2023	22/8/2023	Domesticated	CPP	CPP9	1	H	83.5	40.6	71.3	24.4	32.8	43.7	16.4	9.8	21.1	8	42.2	16.7
morelia	2023	22/8/2023	Domesticated	CPP	CPP1	1	H	44.5	36.8	62.8	23.8	27	48.2	13.8	12.3	22.3	11	32.8	14.2
morelia	2023	24/8/2023	Domesticated	CPP	CPP7	1	H	65.4	36.5	61.5	20.5	32.5	42	14	14.6	20.7	10.9	47.2	16.9
morelia	2023	24/8/2023	Domesticated	CPP	CPP4	1	H	82.7	41	72.4	23	31.3	54.1	18.2	12.7	21.7	10	53.2	19
morelia	2023	24/8/2023	Domesticated	CPP	CPP10	1	H	102.9	52.6	87.8	23.1	42.1	68.5	18.4	16.4	22.4	10.6	43.3	20
morelia	2023	24/8/2023	Domesticated	CAA	CAA18	1	H	81.9	77.5	79.8	10.7	37.8	57.9	11.8	12.7	19.7	8.6	17.6	18.7
morelia	2023	30/8/2023	Domesticated	CPP	CPP10	1	H	100.1	53.6	88.1	26.1	44.6	68.4	19.1	14.6	28.8	13.2	60.8	21.7
morelia	2023	01/09/2023	Wild	CAS	CAS3	1	H	70.1	42.6	73	15.4	17.1	41.9	11.4	9.7	21.9	9.8	16.9	14.9
morelia	2023	01/09/2023	Wild	CAS	CAS6	1	H	77.1	49.1	70.4	14.2	22.6	45.9	9.8	11.2	20.2	9.7	24.5	15.1

## Sheet: staminate_traits
site	year	date	condition	species	id_plant	id_flower	sex	CD	TL	CL	TD1	TD2	TD3	NDm	AD	StL	AL
morelia	2021	08/07/21	Domesticated	CPP	CPP3	1	M	99.2	47.5	90.2	19.1	29.6	50.9	13.7	6.4	22.5	9.3
morelia	2021	08/07/21	Domesticated	CPP	CPP18	1	M	87.3	44.6	84.5	22.3	34	48	15.6	3.9	20.5	6.3
morelia	2021	09/07/21	Domesticated	CPP	CPP1	1	M	69.4	35.4	70.1	16.6	28.4	31.8	10	4.3	22.3	9.8
morelia	2021	09/07/21	Domesticated	CPP	CPP8	1	M	101.6	42.5	92.4	20.9	34.3	49.8	14.8	6.2	21.7	7.1
morelia	2021	09/07/21	Domesticated	CPP	CPP15	1	M	75.9	34.9	71.7	19.2	31.4	33.9	14.9	4.5	15.5	5.1
morelia	2021	13/07/21	Domesticated	CPP	CPP5	1	M	113.9	41.3	98.3	20.5	30.9	66.8	16.1	6.7	20.6	8.1
morelia	2021	13/07/21	Domesticated	CPP	CPP5	2	M	100.1	42.9	83	21.5	31.5	45.7	15.2	5	21.7	7.6
morelia	2021	13/07/21	Domesticated	CPP	CPP7	1	M	63.9	28.7	58.5	16.1	24.1	29.4	12.5	5.2	20.6	9
morelia	2021	13/07/21	Domesticated	CPP	CPP8	3	M	100.3	43	84.4	25.1	34	55.6	16.5	6.7	26.5	11.1
morelia	2021	13/07/21	Domesticated	CPP	CPP11	1	M	72.8	24.9	59.6	13.1	20.6	38.1	9.6	4.5	17.6	6.9
morelia	2021	13/07/21	Domesticated	CPP	CPP13	1	M	92.5	31.1	54.7	19.7	25	51.2	12.4	3.6	22.7	7.9
morelia	2021	13/07/21	Domesticated	CPP	CPP12	2	M	74.4	29.1	55.4	19.2	30.4	40.8	13	6	19.7	9.4
morelia	2021	13/07/21	Domesticated	CPP	CPP16	2	M	101.7	49	80.6	20.1	33.4	49.2	13.8	4.6	23.1	10.1
morelia	2021	13/07/21	Domesticated	CPP	CPP18	3	M	105.4	45.6	82.1	21.8	30.8	52.9	13.1	5.7	26.9	9.8
morelia	2021	13/07/21	Domesticated	CPP	CPP19	3	M	90.1	35.2	67.3	20.6	30	46.5	12.9	5	21.8	8.3
morelia	2021	13/07/21	Domesticated	CPP	CPP14	1	M	86.5	45.1	66.5	18.5	28.1	49.4	11	4.5	23.2	9.5
morelia	2021	13/07/21	Domesticated	CPP	CPP14	2	M	76.8	32	65.8	18.5	26.8	40.7	11	3.8	22.2	8.7
morelia	2021	13/07/21	Domesticated	CPP	CPP10	1	M	78.8	38.4	64.6	15.2	30.3	39.9	10.2	5.7	21.9	7.5
morelia	2021	13/07/21	Domesticated	CPP	CPP15	3	M	97	37.4	68.2	21.7	28.2	53.2	13.5	6.2	24.3	10.8
morelia	2021	13/07/21	Wild	CAS	CAS10	1	M	61.3	40.6	61	12.5	22	35.1	7.7	4.6	17.1	9.4
morelia	2021	14/07/21	Domesticated	CPP	CPP2	3	M	66.2	31.8	46.5	16.6	19.9	37.1	11.5	6.1	23.3	9.2
morelia	2021	14/07/21	Domesticated	CPP	CPP1	2	M	58.6	37.7	73.4	16.3	24.6	29.3	10.7	4.2	19.6	9.4
morelia	2021	14/07/21	Domesticated	CPP	CPP5	3	M	97.9	38.1	86.9	22	31	46.9	14	4.9	20.3	6.5
morelia	2021	14/07/21	Domesticated	CPP	CPP9	2	M	91.7	42.7	76.6	21.2	35.2	52.5	14.2	6.9	22.9	10.7
morelia	2021	14/07/21	Domesticated	CPP	CPP12	3	M	82.2	35.5	68.2	24.4	29.7	47.3	12.3	5.4	23.4	10.8
morelia	2021	15/07/21	Wild	CAS	CAS1	3	M	65.4	36.7	59.4	12.5	19.4	37.2	9.1	4.1	21.3	10.6
morelia	2021	15/07/21	Domesticated	CPP	CPP3	3	M	91.2	37.7	81.8	23.3	27.3	57.1	10.5	4.2	26.3	15.4
morelia	2021	15/07/21	Wild	CAS	CAS5	6	M	76.8	44.2	71.2	20	24.1	45.9	15.9	5.4	27.5	12.3
morelia	2021	15/07/21	Wild	CAS	CAS5	7	M	72.7	41.2	69.8	19.6	21.6	44.5	8.2	4.7	25.7	15
morelia	2021	15/07/21	Domesticated	CPP	CPP10	2	M	73.1	44.1	60.9	15.6	25.4	52.1	11.5	5.7	23.4	6.5
morelia	2021	15/07/21	Domesticated	CPP	CPP9	3	M	104.8	37.6	72.2	18.1	26.9	58.5	12.9	6.5	25.1	9.2
morelia	2021	15/07/21	Domesticated	CPP	CPP19	4	M	90.8	37	79.7	20.7	27.4	50.8	12	5	23.7	9
morelia	2021	15/07/21	Domesticated	CPP	CPP16	3	M	104.3	37.2	83.8	18.1	28.5	48.5	13.6	4.2	26.9	10
morelia	2021	16/07/21	Wild	CAS	CAS5	9	M	60.5	39.2	67.5	17	24.1	36	12.7	4.4	23.3	15
morelia	2021	16/07/21	Domesticated	CPP	CPP13	2	M	94.6	43.5	83.3	17.8	35.2	51.8	12.4	5.4	18.8	10.2
morelia	2021	16/07/21	Domesticated	CPP	CPP20	1	M	92.1	40.1	81.3	17.5	31.7	49.2	12.4	5.6	23	9.5
morelia	2021	16/07/21	Domesticated	CPP	CPP17	1	M	72.8	39.9	67.4	14.5	24.2	37.3	13.6	5.1	22.8	12.8
morelia	2021	19/07/21	Wild	CAS	CAS1	7	M	63.2	33.4	63.5	13.4	17.2	27.5	10	5.4	23.1	15
morelia	2021	19/07/21	Wild	CAS	CAS1	8	M	67	31.1	61.3	13.8	22.3	39.3	9.2	5.9	24.1	14.8
morelia	2021	19/07/21	Domesticated	CPP	CPP5	5	M	100.3	52.2	98.9	22.5	34.6	57.2	20.4	8.2	24.7	13.5
morelia	2021	19/07/21	Domesticated	CPP	CPP10	3	M	94.5	44	67.7	16.4	31.1	48.8	11.8	6.7	20.7	9.7
morelia	2021	19/07/21	Domesticated	CPP	CPP12	4	M	75.2	31.8	62.1	21.5	32	44	16.6	7.8	25.4	11.5
morelia	2021	19/07/21	Domesticated	CPP	CPP15	5	M	96	51.1	86.1	19.5	34.8	57	17.7	6.9	24.3	13.7
morelia	2021	19/07/21	Domesticated	CAA	CAA15	1	M	78.3	42.6	75.1	15	23.9	42.5	10.3	4.3	17.8	8.9
morelia	2021	19/07/21	Domesticated	CPP	CPP16	5	M	77.2	41	64.8	19	25	42.5	14.3	6.7	25.7	12.4
morelia	2021	19/07/21	Domesticated	CPP	CPP16	6	M	93.9	49.5	85.1	19.8	31.4	56.3	16.6	8	26.8	14.5
morelia	2021	19/07/21	Wild	CAS	CAS5	10	M	76	42.8	71.3	15.1	24.3	41.8	10.9	5.3	25.4	14.2
morelia	2021	19/07/21	Wild	CAS	CAS5	11	M	64.3	42.8	68.4	16.2	20.5	33.2	10.7	7	27.8	18.5
morelia	2021	19/07/21	Domesticated	CAA	CAA14	1	M	101.1	53	82.9	17	28.4	59.9	11.7	4.3	24.6	10.1
morelia	2021	19/07/21	Wild	CAS	CAS1	9	M	51.7	39	70.2	14.5	25	23.2	10.4	4.6	28.7	14.8
morelia	2021	19/07/21	Domesticated	CPP	CPP20	2	M	92.1	40.6	82.2	19.6	32.9	45.4	13.8	5	23.2	9.2
morelia	2021	20/07/21	Wild	CAS	CAS5	12	M	57.9	42.2	51.8	19.4	22.2	32.8	12.2	4	28.6	16
morelia	2021	20/07/21	Wild	CAS	CAS3	1	M	60.3	58.6	59.2	16.9	18.6	30.4	9.4	4.7	21.3	12.1
morelia	2021	20/07/21	Domesticated	CPP	CPP1	3	M	60.5	35.7	51.6	18	21.3	31.1	9.9	5	21.6	11.8
morelia	2021	20/07/21	Domesticated	CPP	CPP9	5	M	70.1	27.3	61.6	15	24.3	34.9	14.8	5.5	20.8	7.1
morelia	2021	20/07/21	Domesticated	CPP	CPP19	5	M	99.6	41.2	58.5	29.6	33.1	58.7	15.2	6.2	30.4	12.5
morelia	2021	20/07/21	Domesticated	CPP	CPP18	5	M	126.3	55.9	81.9	30.9	36.1	62.9	19.2	5.9	31.6	14.1
morelia	2021	21/07/21	Wild	CAS	CAS5	13	M	91.3	51.9	92	15.9	27.4	62.5	10.4	5.1	30.4	15.9
morelia	2021	21/07/21	Wild	CAS	CAS5	14	M	79.6	54.9	75.3	18.4	23.3	52	9.7	4.6	27.3	16.2
morelia	2021	21/07/21	Domesticated	CPP	CPP10	4	M	85.5	42.7	68.4	21.1	32.9	47.3	12.3	4.5	24.5	8.5
morelia	2021	21/07/21	Domesticated	CPP	CPP9	6	M	107.2	60.2	101.1	19.2	30.2	58.3	16.3	6.1	29.5	13.2
morelia	2021	21/07/21	Domesticated	CPP	CPP14	3	M	110.7	48.9	88.5	17.4	30.3	59.2	13.2	5.1	26	9.5
morelia	2021	21/07/21	Domesticated	CPP	CPP15	6	M	110.8	59.5	107.8	21	34.2	58.1	16.1	7.1	27	13.7
morelia	2021	21/07/21	Wild	CAS	CAS15	1	M	69.7	37.5	75.5	13.8	24.8	37.7	6.8	3.4	25.4	11.4
morelia	2021	21/07/21	Domesticated	CPP	CPP13	3	M	74.5	46.6	76.8	19.3	28.8	36.9	12.5	6.9	26.7	14.7
morelia	2021	21/07/21	Domesticated	CAA	CAA15	2	M	108.9	53.4	104.1	16.7	33.1	74	22.1	5	22	10.6
morelia	2021	21/07/21	Domesticated	CPP	CPP12	5	M	93.6	53.4	89.3	18.9	36	40.5	14.4	5.5	27.3	12.3
morelia	2021	21/07/21	Domesticated	CPP	CPP20	3	M	98.7	50.6	97.3	20.5	31.5	48.6	13.8	6	24.6	9.1
morelia	2021	21/07/21	Domesticated	CPP	CPP16	7	M	110.5	63.7	116.5	23.3	33.8	60.2	16.1	6.4	31.4	17
morelia	2021	21/07/21	Domesticated	CAA	CAA16	1	M	102	58.7	110.8	18.3	34.3	65.8	10.5	4.9	24.9	12.3
morelia	2021	24/07/21	Wild	CAS	CAS1	14	M	72.9	37.6	54.4	16	22.6	39.9	7.8	4.9	25.8	13.5
morelia	2021	24/07/21	Domesticated	CAA	CAA3	1	M	121.8	53.3	97.2	22.3	32.1	72.9	13.1	5.7	26.2	13.1
morelia	2021	24/07/21	Wild	CAS	CAS5	17	M	80	39.9	66.5	21.1	23.1	44.5	9.8	4.9	25.3	14.3
morelia	2021	24/07/21	Domesticated	CAA	CAA20	2	M	137.7	50.5	106.3	24.7	34.6	72.8	15.8	4.6	29.4	15
morelia	2021	24/07/21	Wild	CAS	CAS7	1	M	41	38	56.2	16.4	18.6	36.2	8.4	5	20.9	11.7
morelia	2021	24/07/21	Domesticated	CAA	CAA6	3	M	127.6	52	105.8	32.4	50.9	79.3	15	6.2	25.8	11.4
morelia	2021	24/07/21	Domesticated	CAA	CAA11	1	M	119.1	49.2	90.7	27.6	33.3	87.4	12.3	6.6	25.4	11.3
morelia	2021	24/07/21	Domesticated	CPP	CPP13	5	M	96.6	37.6	76.3	23.9	30.1	53.3	17.2	5.4	27.5	13.7
morelia	2021	24/07/21	Domesticated	CAA	CAA14	2	M	97.3	51.2	75.9	21.5	33.6	63.3	10.4	5.5	25.6	14.4
morelia	2021	24/07/21	Domesticated	CAA	CAA15	3	M	106.4	48.6	86.7	18.9	25.5	64.9	12.2	4.8	21.6	7.9
morelia	2021	24/07/21	Domesticated	CPP	CPP19	6	M	77.7	33	60	23.3	25.7	43.6	15.8	4.8	27	16
morelia	2021	24/07/21	Domesticated	CPP	CPP18	7	M	118.8	59.6	111.9	22.3	36.1	61.3	15.7	6.1	28.5	14.4
morelia	2021	25/07/21	Wild	CAS	CAS1	15	M	77.9	41.2	66.3	12.2	24.4	45.5	8.7	4.1	26.4	15.2
morelia	2021	25/07/21	Domesticated	CAA	CAA3	2	M	120.6	55.7	99.9	21.1	29	91.5	10.7	5.2	23.9	13.6
morelia	2021	25/07/21	Domesticated	CAA	CAA5	3	M	124.8	61.7	106	24.3	36	85.8	12.2	4.5	24.1	11.5
morelia	2021	25/07/21	Domesticated	CPP	CPP10	5	M	84.7	48.1	86.4	25.3	29.5	56.5	13.6	5.2	26.6	10.4
morelia	2021	25/07/21	Domesticated	CPP	CPP9	9	M	113.8	53.5	93.2	24.7	33.3	51.5	19.5	5.9	31.6	14.2
morelia	2021	25/07/21	Domesticated	CAA	CAA6	4	M	130.5	59	120.9	17.5	42	72.4	11.3	5.8	26.8	14.3
morelia	2021	25/07/21	Domesticated	CAA	CAA13	1	M	118.8	55.7	90	25.6	35	65.5	10.3	5	26	11.9
morelia	2021	25/07/21	Domesticated	CPP	CPP20	5	M	94.2	53.2	87.2	23	31	51.5	13.3	5.1	27.2	13.3
morelia	2021	25/07/21	Domesticated	CAA	CAA18	2	M	133.7	50.9	90	29.4	36.4	86.6	10.2	5.6	24.4	12.1
morelia	2021	27/07/21	Wild	CAS	CAS3	5	M	69	39.2	64.7	14.4	20.6	42.5	8.2	5	20.5	11.1
morelia	2021	27/07/21	Wild	CAS	CAS3	6	M	74.6	41.6	64.4	14.4	19.7	49.8	8.9	5.7	21.1	10.5
morelia	2021	27/07/21	Domesticated	CAA	CAA5	4	M	115.4	60.7	97.4	29.1	38.2	74.3	13.8	5.7	27.8	13
morelia	2021	27/07/21	Domesticated	CAA	CAA4	3	M	108	56.9	90	20.8	38.3	62.7	11.11	5.5	26.9	15.6
morelia	2021	27/07/21	Domesticated	CAA	CAA20	5	M	127.9	67.4	107.7	26.3	38.3	88.8	11.2	6.9	31.1	19.3
morelia	2021	27/07/21	Domesticated	CAA	CAA10	2	M	104.1	80.8	87.2	18.2	28.7	74.9	9.8	5.6	24	11.8
morelia	2021	27/07/21	Domesticated	CAA	CAA9	3	M	110.2	49.4	89.6	25.9	44.2	65.7	11.7	7	22.7	13.9
morelia	2021	27/07/21	Domesticated	CAA	CAA1	4	M	116.1	40.5	90.3	18.9	37	78.6	13	7.2	26.7	16.3
morelia	2021	27/07/21	Domesticated	CAA	CAA6	7	M	134.2	61.9	109.6	30.3	45.2	71.5	13.6	5.5	32.1	17.2
morelia	2021	27/07/21	Domesticated	CAA	CAA6	8	M	124.7	64.9	104.5	24.9	40.1	66.6	13.4	6.9	28.8	14.5
morelia	2021	27/07/21	Wild	CAS	CAS11	2	M	88.7	46.4	70.1	21.8	24.2	49	9.4	4.9	27	13.6
morelia	2021	27/07/21	Domesticated	CAA	CAA13	2	M	115.1	53.7	96.8	23.1	29.4	95.3	11.5	5	22.5	13.1
morelia	2021	27/07/21	Domesticated	CAA	CAA14	3	M	95.2	50.9	75.8	26.1	36.5	57.2	12.1	4.9	26.1	13.3
morelia	2021	27/07/21	Domesticated	CPP	CPP14	6	M	99.9	51.5	90.1	19.9	30.9	64.9	15.5	6.4	28	12.2
morelia	2021	27/07/21	Wild	CAS	CAS15	2	M	73.6	35.8	61.3	17.3	19.1	37.9	9.9	3.6	25.3	12.6
morelia	2021	27/07/21	Domesticated	CPP	CPP15	8	M	91.1	55.8	89.1	22.8	31.4	48.2	16.7	10.2	26.8	14.8
morelia	2021	27/07/21	Domesticated	CPP	CPP20	6	M	106.8	48.7	89.6	23.5	36.1	64.3	16.2	8.8	27	14.3
morelia	2021	27/07/21	Domesticated	CAA	CAA19	1	M	113.8	52.1	82.3	27.4	33.9	79.2	12.6	5.8	23	12
morelia	2021	27/07/21	Domesticated	CAA	CAA19	2	M	100.3	37.9	69.8	22.9	34.9	56.5	10.6	6.4	20.5	13
morelia	2021	27/07/21	Domesticated	CAA	CAA18	4	M	126.9	50.2	88.6	30.3	47.5	89.6	9.1	8.6	31	17.6
morelia	2021	27/07/21	Domesticated	CAA	CAA18	5	M	100.6	46.5	78.3	22.4	34.3	61.4	10.7	7	24	13.6
morelia	2021	27/07/21	Domesticated	CPP	CPP18	8	M	107.4	53.8	95.1	23	32	58.9	15.1	8.6	27	16.3
morelia	2021	27/07/21	Domesticated	CPP	CPP16	9	M	95.6	42.4	86.2	23.7	31.6	55.2	15.1	7.7	24.9	14.5
morelia	2021	28/07/21	Wild	CAS	CAS2	1	M	81.5	39.1	70.2	20.5	26.4	40.4	10	4.6	25.4	13.5
morelia	2021	28/07/21	Wild	CAS	CAS3	7	M	67.5	36.8	60.2	16.8	24.3	34	9.2	3.8	23.6	12.6
morelia	2021	28/07/21	Wild	CAS	CAS3	8	M	66.7	31.6	57.2	17.2	21.4	44.6	6.5	5.2	20.2	12.4
morelia	2021	28/07/21	Wild	CAS	CAS3	9	M	52.7	34.6	56.2	15.4	22	32.1	7.5	4.5	21	9.8
morelia	2021	28/07/21	Domesticated	CAA	CAA5	5	M	107.6	52.5	101.6	26.2	41.6	50.3	13.6	5.9	27.7	13.8
morelia	2021	28/07/21	Domesticated	CAA	CAA20	6	M	126.2	55.4	99	27.4	36.6	66	11.3	4.8	29.1	16.1
morelia	2021	28/07/21	Domesticated	CAA	CAA10	3	M	108	44.8	86.3	23.3	32.3	67.9	10	3.7	25.9	12.6
morelia	2021	28/07/21	Wild	CAS	CAS9	1	M	71.2	33	67.7	16.2	18.3	42.3	9.3	3.2	24.2	11.9
morelia	2021	28/07/21	Domesticated	CPP	CPP9	10	M	122.2	54.6	96.4	25.6	36.2	71.6	15.3	6.8	25.7	14.8
morelia	2021	28/07/21	Domesticated	CAA	CAA9	4	M	108.9	43	85.4	29.3	38	63.6	10.5	4.6	26	13.9
morelia	2021	28/07/21	Domesticated	CPP	CPP8	7	M	96.5	62.5	109.3	34.1	43.7	46.1	25.2	10.2	36.4	17.2
morelia	2021	28/07/21	Domesticated	CAA	CAA7	2	M	92.1	48	86.7	17.8	39.3	48	7.4	5.4	24.9	14.7
morelia	2021	28/07/21	Domesticated	CAA	CAA7	3	M	90	48	77.3	19.2	31.1	53.1	10.6	5.1	29.5	16
morelia	2021	28/07/21	Domesticated	CAA	CAA6	9	M	116.7	58	98.5	25	47.7	59.1	14	7	32.1	17.3
morelia	2021	28/07/21	Wild	CAS	CAS11	3	M	81.1	34.3	64.9	17.3	27.1	59.9	5.9	4.3	20.4	13.4
morelia	2021	28/07/21	Domesticated	CAA	CAA14	4	M	100.3	49.5	75	27.7	31.9	74.9	10.4	4.9	24.7	12.2
morelia	2021	28/07/21	Domesticated	CAA	CAA15	4	M	80	36.2	56	19.9	26.2	40	7.6	3.8	17	7.4
morelia	2021	28/07/21	Domesticated	CAA	CAA15	5	M	95.3	44.9	69.9	21.6	27.9	54.3	11.5	3.7	23	10.9
morelia	2021	28/07/21	Domesticated	CAA	CAA19	3	M	107	47.4	77.2	22.7	29.6	69.2	10.7	5.7	24.8	13
morelia	2021	29/07/21	Domesticated	CAA	CAA1	5	M	109.5	42.7	85.6	17.2	25	62.6	10.1	5.6	28.4	17.6
morelia	2021	29/07/21	Wild	CAS	CAS1	16	M	58.1	31.5	60.9	11.1	16.2	36.6	7.8	4.9	26.3	14.9
morelia	2021	29/07/21	Wild	CAS	CAS3	10	M	82.4	42.6	70.6	12.8	18.7	42.5	6.9	4.7	21.8	12
morelia	2021	29/07/21	Domesticated	CAA	CAA3	3	M	123.4	54.1	104.7	19.1	32.5	86.1	10.8	4.7	29.4	16
morelia	2021	29/07/21	Domesticated	CAA	CAA4	4	M	138.6	63	98.8	22.3	41.4	105.8	10.9	5.4	25.7	14.9
morelia	2021	29/07/21	Domesticated	CAA	CAA4	5	M	119.9	63.8	91.1	15.9	39.7	71.1	10.9	5.4	26	15.5
morelia	2021	29/07/21	Domesticated	CAA	CAA5	6	M	140.3	63.4	102.8	19	40.7	85.7	11.7	5.5	30.4	17
morelia	2021	29/07/21	Wild	CAS	CAS5	18	M	75.8	40.1	66.5	17.2	26	44.7	9.8	4.9	27	14.6
morelia	2021	29/07/21	Domesticated	CAA	CAA20	7	M	124.3	68.3	102.3	21.1	34.7	72.3	10.3	6.6	29.6	14.6
morelia	2021	29/07/21	Domesticated	CAA	CAA20	8	M	139.6	57.4	106.7	23.5	35.1	82.2	10.6	5.5	29.3	15.6
morelia	2021	29/07/21	Domesticated	CAA	CAA20	9	M	146	57.1	111.2	25.7	38.5	82.8	10.8	5.7	28.9	14.4
morelia	2021	29/07/21	Domesticated	CAA	CAA10	4	M	117.9	87	155	17.9	32.1	81.7	9.6	4.9	25.8	14.7
morelia	2021	29/07/21	Domesticated	CAA	CAA9	5	M	126.3	51.8	88.7	20.5	35.9	77.7	10.6	5.8	27	14.5
morelia	2021	29/07/21	Domesticated	CAA	CAA7	4	M	104.6	48.2	83	17.1	30.8	56.5	9.4	5.4	24.8	13.2
morelia	2021	29/07/21	Domesticated	CAA	CAA11	4	M	115.9	53.5	92	19.1	34.5	68.7	8.7	5.6	24.1	13.6
morelia	2021	29/07/21	Wild	CAS	CAS11	4	M	88.2	46.2	68.5	12.7	22.8	53.6	8.7	4.8	25.8	11.8
morelia	2021	29/07/21	Wild	CAS	CAS11	5	M	90.1	32.1	71.1	13	19.4	42.1	8.4	4.4	24.5	10.9
morelia	2021	29/07/21	Domesticated	CPP	CPP13	7	M	81.6	47.6	82.6	21.9	30.8	49.3	14.5	5.9	26.3	13.3
morelia	2021	29/07/21	Domesticated	CPP	CPP14	7	M	98.9	52.1	85.2	19.9	32	58.8	15.2	6	27.9	12.7
morelia	2021	29/07/21	Domesticated	CPP	CPP19	7	M	76	36.2	68.6	17.9	25.8	45.1	12	5.9	26.5	7.2
morelia	2021	29/07/21	Wild	CAS	CAS15	3	M	63.3	36.7	66	12.4	17.8	28.7	6.8	3.9	23.1	12.3
morelia	2021	29/07/21	Domesticated	CAA	CAA15	6	M	87.1	39.5	81.4	19.5	34.1	40	15.4	5.5	28.1	13.7
morelia	2021	29/07/21	Domesticated	CPP	CPP20	7	M	105.1	51.1	85.6	17.7	30.7	55.5	10.5	5	25.4	13.6
morelia	2021	29/07/21	Domesticated	CAA	CAA17	4	M	116.1	59.5	98.4	17.1	29.1	62.5	9.7	5.5	25.6	14.9
morelia	2021	29/07/21	Domesticated	CAA	CAA17	5	M	95	42.6	83.5	17.9	33.8	58.5	9.7	4.8	21.9	13
morelia	2021	29/07/21	Domesticated	CAA	CAA16	3	M	105.5	55	86.8	16.6	31.2	60.8	9.5	4.5	23.9	12.8
morelia	2021	29/07/21	Domesticated	CAA	CAA16	4	M	102.5	50.6	88.5	18.2	29.3	59.2	9	4.8	24.1	14.5
morelia	2021	29/07/21	Domesticated	CAA	CAA16	5	M	118.2	62.9	104.4	25.8	37.7	76.1	10.8	4.9	28.1	15.2
morelia	2021	29/07/21	Wild	CAS	CAS9	2	M	61.8	39	76.9	11.7	21.4	30.6	9.8	4	26.5	13.8
morelia	2021	03/08/21	Domesticated	CAA	CAA1	9	M	118.4	37	81.7	10.9	28.6	62.9	7.6	4.9	25.5	16
morelia	2021	03/08/21	Domesticated	CAA	CAA1	10	M	91.7	39.5	75.7	15.5	27.1	52.1	7.9	4.4	23.7	15
morelia	2021	03/08/21	Wild	CAS	CAS1	19	M	80.4	44.4	67.1	12.8	21.9	46.8	8.1	3.6	28.4	14.8
morelia	2021	03/08/21	Wild	CAS	CAS1	20	M	76.3	43.7	68	11.7	19.7	45.3	6.8	4.3	27.8	14.7
morelia	2021	03/08/21	Wild	CAS	CAS1	21	M	72.4	40	63.4	12.2	17.7	51.1	7.3	4.3	27.8	14.4
morelia	2021	03/08/21	Domesticated	CAA	CAA2	1	M	106.2	48.1	88.8	15.6	31.8	56.2	8.7	5.6	26.5	12.5
morelia	2021	03/08/21	Wild	CAS	CAS2	3	M	89.2	43.4	78.2	13.1	21.9	49.5	9.4	4.4	27.3	12.9
morelia	2021	03/08/21	Wild	CAS	CAS2	4	M	92.3	43.7	78.9	16.4	21.1	52.1	7.8	4.7	25.8	14.7
morelia	2021	03/08/21	Wild	CAS	CAS3	14	M	81.4	39.1	70.6	14.1	22	48.7	7	4.5	25.6	14.3
morelia	2021	03/08/21	Wild	CAS	CAS3	15	M	65.7	34.3	59.3	12.4	19.8	38.4	6.1	5.1	23.2	12.7
morelia	2021	03/08/21	Domesticated	CAA	CAA3	5	M	143.5	65.6	115.6	20.2	36	83.8	10.7	5.3	28.8	14.2
morelia	2021	03/08/21	Wild	CAS	CAS4	2	M	94.6	50.2	82.8	17.5	24.9	63.1	9.4	4.6	27.1	15.6
morelia	2021	03/08/21	Wild	CAS	CAS4	3	M	93.4	43.8	80.1	12.1	25.6	66.6	8.7	4.5	27.9	14.8
morelia	2021	03/08/21	Domesticated	CAA	CAA4	8	M	155	62.6	124.7	21.8	37.1	87.5	10.3	4.9	23.2	13.1
morelia	2021	03/08/21	Domesticated	CAA	CAA4	9	M	160	61.4	118.3	18.3	33.6	106.6	9.3	5.6	22.1	11.5
morelia	2021	03/08/21	Domesticated	CAA	CAA4	10	M	168	53.2	125.7	20.8	39.1	115.8	9.8	5.9	22.3	12
morelia	2021	03/08/21	Wild	CAS	CAS5	19	M	89.5	41.8	79	16.5	25.7	53.4	9.8	4.2	29.4	16.2
morelia	2021	03/08/21	Wild	CAS	CAS5	20	M	86.4	50.2	80.8	16.2	24.2	53.9	9.4	5.1	28.4	15.1
morelia	2021	03/08/21	Domesticated	CPP	CPP9	11	M	87.1	40.1	74.8	11.8	19	51.7	9	6	16.1	7
morelia	2021	03/08/21	Domesticated	CPP	CPP8	8	M	78.9	52.6	99.1	25.5	36	46.8	19	7.9	27.2	16
morelia	2021	03/08/21	Wild	CAS	CAS11	6	M	86.9	52	88	13.1	19.7	57.7	9	4.7	26.3	12
morelia	2021	03/08/21	Wild	CAS	CAS11	7	M	90.7	49	91.3	13.7	22.1	57.1	8.7	5.4	26.5	13
morelia	2021	03/08/21	Domesticated	CAA	CAA12	4	M	79.8	56.8	87.2	17.1	33.8	64.3	11.1	5.6	26.3	12.8
morelia	2021	03/08/21	Domesticated	CAA	CAA12	5	M	109.2	54.7	93.3	17.6	33.1	63	10.1	5.4	27.3	10.8
morelia	2021	03/08/21	Domesticated	CM	CM15	1	M	112.1	73.6	112.7	16.8	29.7	85	7.8	4.7	30.7	19.3
morelia	2021	10/08/21	Wild	CAS	CAS1	22	M	65.6	40.4	61.2	11.3	14.3	41.4	5.5	3.9	24	11.2
morelia	2021	10/08/21	Wild	CAS	CAS1	23	M	73.6	43.2	67.1	11.8	22.6	47.8	6.3	4.7	30.2	16.2
morelia	2021	10/08/21	Wild	CAS	CAS3	19	M	53.9	37.6	56.4	12.4	18.9	32.3	6	5.1	20	10.1
morelia	2021	10/08/21	Wild	CAS	CAS3	20	M	59.6	40.4	57	11.3	14.9	28.4	6	4.8	20.9	10.5
morelia	2021	10/08/21	Wild	CAS	CAS4	5	M	106.2	49.4	90.2	14.6	24.5	64.2	9.2	4.9	31	15.4
morelia	2021	10/08/21	Wild	CAS	CAS9	6	M	98.2	48.6	87	14.3	22.8	45.9	9.1	5.8	28.4	15
morelia	2021	10/08/21	Wild	CAS	CAS9	7	M	88.5	49.3	81.9	14.7	21	43.9	10.5	4.7	29.5	16.8
morelia	2021	10/08/21	Domesticated	CAA	CAA8	7	M	83.4	53.6	79.9	15.3	36	51.6	9.3	4.3	22.7	15.4
morelia	2021	10/08/21	Domesticated	CAA	CAA8	8	M	82	58.8	93.7	18.3	35.2	60.5	8.9	4.6	28.9	15.1
morelia	2021	10/08/21	Wild	CAS	CAS7	6	M	55.7	45	55.5	12.5	18.3	39	6.1	5.2	22.1	11.7
morelia	2021	10/08/21	Wild	CAS	CAS7	7	M	44.9	28.8	49.1	10.7	15.3	25.9	7.9	6	19.6	12.9
morelia	2021	11/08/21	Domesticated	CAA	CAA16	11	M	127.1	65.4	116.8	16.7	39.1	74.6	10.3	4.9	29.7	18.9
morelia	2021	11/08/21	Domesticated	CAA	CAA16	12	M	115.7	55.7	96	15.3	35.4	66.7	9.6	4.4	25.6	13.1
morelia	2021	11/08/21	Domesticated	CM	CM16	2	M	112.2	65.6	97.9	18.1	31.7	57	9.1	4.9	32.2	21.8
morelia	2021	11/08/21	Domesticated	CAA	CAA17	8	M	113.7	54.1	85.2	17.2	37.9	66.2	10.7	4.7	22.9	10.8
morelia	2021	11/08/21	Domesticated	CAA	CAA17	9	M	88.9	45.4	80.7	16.8	34.3	44.8	10.6	5.5	22.6	13.2
morelia	2021	11/08/21	Domesticated	CAA	CAA15	8	M	75.3	57.3	82.3	13.3	24.5	34.4	8.3	4	21.5	10.6
morelia	2021	11/08/21	Domesticated	CAA	CAA15	9	M	90.2	39.3	75.2	12.3	24	44.4	8.9	4.1	19.4	8
morelia	2021	11/08/21	Domesticated	CAA	CAA13	8	M	83.2	57.1	74.7	15.4	25.3	50.1	7.6	4.5	25.1	13.2
morelia	2021	11/08/21	Domesticated	CAA	CAA13	9	M	100.5	53.7	107.9	18.7	33.1	49.7	11.1	4.9	30.7	15.2
morelia	2021	11/08/21	Domesticated	CAA	CAA13	10	M	96.5	47.4	86.6	15.2	30.8	49.2	10	5.3	27.1	13.4
morelia	2021	11/08/21	Wild	CAS	CAS12	1	M	86.7	49.2	79	14.9	22.6	48.8	7.3	5.4	21.6	12.9
morelia	2021	11/08/21	Domesticated	CAA	CAA12	8	M	76.6	43.7	73.1	10	21.9	39.8	5.5	4.3	19.1	7.9
morelia	2021	11/08/21	Domesticated	CAA	CAA12	9	M	65.7	41.1	70.3	10.7	17.1	36.2	6	5.4	18.5	10
morelia	2021	11/08/21	Domesticated	CAA	CAA12	10	M	79.3	45.9	76.9	8.9	17.5	36.7	5.4	4.9	20.4	8.5
morelia	2021	11/08/21	Wild	CAS	CAS11	13	M	98.9	54.9	92	13.7	26.6	54.3	9	4.9	27	14.8
morelia	2021	11/08/21	Domesticated	CAA	CAA11	7	M	70.3	39.3	58	10.1	17.7	39.3	6	5.3	21.6	13.6
morelia	2021	11/08/21	Domesticated	CAA	CAA11	8	M	61.2	41	64.6	12.7	16.6	30.9	6.8	4.8	21.8	13.8
morelia	2021	11/08/21	Wild	CAS	CAS6	7	M	65.9	43.9	68.9	12.2	16.2	40.9	7.4	5	22.1	12.6
morelia	2021	11/08/21	Wild	CAS	CAS6	8	M	49.2	34.4	52.2	10.5	15.2	28.4	6.4	5	18.9	10.7
morelia	2021	11/08/21	Wild	CAS	CAS6	9	M	55.7	34.8	59.6	11.8	19.8	32.4	6.8	4.2	22.7	13.5
morelia	2021	11/08/21	Wild	CAS	CAS6	10	M	56.4	40.3	64.4	10.9	17.9	30.9	6.3	4.6	25.1	15.2
morelia	2021	11/08/21	Domesticated	CAA	CAA7	10	M	110	48.6	93.3	13.1	24.1	55.1	7.7	4.9	30.7	15.8
morelia	2021	11/08/21	Domesticated	CAA	CAA7	11	M	84	45.7	80.7	13.8	30.5	41.7	7.3	4.5	28.1	13.5
morelia	2021	11/08/21	Wild	CAS	CAS7	8	M	55.7	36.6	56	11.4	16.7	32.6	6.2	5.1	21	10.9
morelia	2021	11/08/21	Wild	CAS	CAS7	9	M	55.6	32.9	54.8	12.8	19.4	29.9	9.2	5.8	27.6	16.2
morelia	2021	11/08/21	Wild	CAS	CAS8	6	M	85.4	49.4	92.5	14	24.1	37.7	9.1	3.8	25.3	11.5
morelia	2021	11/08/21	Domesticated	CAA	CAA8	9	M	64.5	39.6	64.5	12.6	20.3	35	6.9	4.4	21.6	10.7
morelia	2021	11/08/21	Domesticated	CAA	CAA9	8	M	99.7	48.6	89.9	20.3	33.4	53	10.8	5.4	26	13.3
morelia	2021	11/08/21	Domesticated	CAA	CAA9	9	M	100.2	45.7	81.7	15.2	34.7	50.3	10	4.2	24.7	13
morelia	2021	11/08/21	Domesticated	CAA	CAA10	8	M	118.4	58.6	100.9	16	35.9	59.1	8.3	4.4	24.5	12.2
morelia	2021	11/08/21	Domesticated	CAA	CAA10	9	M	114.9	62.9	109.9	18.6	41.6	68.8	11.6	5.2	27.9	14.5
morelia	2021	17/08/21	Domesticated	CM	CM13	6	M	113	81.9	120.3	15.3	32.8	72.8	9.6	5.3	31.5	21.8
morelia	2021	17/08/21	Domesticated	CM	CM15	6	M	129.4	76.5	120.8	16.5	30.5	78.2	10.5	5.2	31.7	25.9
morelia	2021	17/08/21	Domesticated	CM	CM15	7	M	109.9	65.2	99.2	14.5	28	76.9	9.3	4.7	28.9	18.5
morelia	2021	17/08/21	Domesticated	CM	CM19	2	M	117.9	65.3	116	15.6	26.8	66.8	10.5	5.4	32.4	18.7
morelia	2021	19/08/21	Domesticated	CM	CM13	7	M	92.7	66	100.7	15.4	20.7	46.1	9.3	4.9	33.9	23.9
morelia	2021	19/08/21	Domesticated	CM	CM15	8	M	97	61.8	88.7	16.3	26.9	62.9	9.5	4.7	30.6	18.7
morelia	2021	19/08/21	Domesticated	CM	CM15	9	M	100.7	78.8	94.6	15.9	27	75.8	10.8	4.7	35.9	25.5
morelia	2021	24/08/21	Domesticated	CM	CM15	13	M	93.8	65.7	96.3	15.1	19.8	68.1	8.8	5.3	36.8	24.2
morelia	2021	24/08/21	Domesticated	CM	CM19	5	M	109.7	60.6	101.2	16.7	27.2	73.1	10.4	6	30.9	19.4
morelia	2021	24/08/21	Domesticated	CM	CM16	5	M	87.9	59.2	84.7	19.2	40.1	56.7	8.8	6.6	27.2	13.7
morelia	2021	25/08/21	Domesticated	CM	CM8	2	M	109.9	82.9	101.6	14.1	23	67.9	7.5	4.6	33.9	20.1
morelia	2021	25/08/21	Domesticated	CM	CM13	12	M	70	72.1	90.8	15.9	22.4	44.1	8.8	5.1	34.1	22.2
morelia	2021	25/08/21	Domesticated	CM	CM13	13	M	102.8	78.4	109.1	13.3	34.1	69.8	6.9	6.3	33.1	20.1
morelia	2021	25/08/21	Domesticated	CM	CM13	14	M	94.8	84.7	113.6	18	40.8	57.8	10.7	6.4	32	23.5
morelia	2021	25/08/21	Domesticated	CM	CM19	6	M	105.8	65.7	111.5	17.1	32.6	63.6	9.6	6.3	33.6	20.8
morelia	2021	25/08/21	Domesticated	CM	CM19	7	M	91.5	55.8	84.5	14.3	39.4	59.9	7.6	4.9	26.8	15.4
morelia	2021	25/08/21	Domesticated	CM	CM19	8	M	109.6	62.6	104	15.8	26.4	74.6	10.1	6.2	34.3	20.9
morelia	2021	25/08/21	Domesticated	CM	CM17	4	M	110.4	69.6	107.1	16.7	23.4	59.7	9.8	5.6	38	24
morelia	2021	25/08/21	Domesticated	CM	CM16	6	M	107.6	70.8	108.9	13.6	27.7	72.8	7.8	5.3	30.9	20.4
morelia	2021	25/08/21	Domesticated	CM	CM16	7	M	102.4	72.1	113.4	13.5	25.7	69.9	9.1	4.7	36.5	23.7
morelia	2021	27/08/21	Domesticated	CM	CM1	2	M	96.9	73.3	108.2	18	29	54.5	10.9	5.5	36.5	22.6
morelia	2021	27/08/21	Domesticated	CM	CM1	3	M	95.9	64.4	105.9	19.2	29.4	64	10.9	6.8	37.2	22.9
morelia	2021	27/08/21	Domesticated	CM	CM4	3	M	115.5	78.1	116.6	16.5	33.7	72.8	10.4	6.6	41.6	25.5
morelia	2021	27/08/21	Domesticated	CM	CM8	3	M	123.2	82.6	115.2	18.5	30.7	83.3	8.9	6.3	35.3	24.4
morelia	2021	27/08/21	Domesticated	CM	CM16	9	M	90.9	69.5	101.6	17.3	26.7	52.2	9.4	6	38.2	24.8
morelia	2021	01/09/21	Domesticated	CM	CM1	6	M	89.8	56.3	101.5	16.7	23.1	50.9	10	6.7	33.5	21.1
morelia	2021	01/09/21	Domesticated	CM	CM1	7	M	93.4	54.4	84.1	17.7	24.2	51.1	9.1	5.7	29.4	17.4
morelia	2021	01/09/21	Domesticated	CM	CM3	3	M	99.5	71.4	104.2	13.8	17.1	61.8	9.8	4.9	36	21.1
morelia	2021	01/09/21	Domesticated	CM	CM3	4	M	118	73.4	119	16.1	20.6	76.1	10.9	5.2	39.1	22.2
morelia	2021	01/09/21	Domesticated	CM	CM3	5	M	100.5	59.6	107.8	14.5	20.8	58.5	8.3	4.8	31.1	17.5
morelia	2021	01/09/21	Domesticated	CM	CM3	6	M	110.7	69.9	118.8	16.1	20.2	70.7	9.8	4.9	37.1	20.4
morelia	2021	01/09/21	Domesticated	CM	CM4	6	M	99.6	71.3	103.3	15.1	24.7	59.7	9.8	5	36.7	21.6
morelia	2021	01/09/21	Domesticated	CM	CM20	3	M	89.3	65.8	103.5	17.4	26.6	61.1	7.8	5.4	36.5	24.3
morelia	2021	01/09/21	Domesticated	CM	CM20	4	M	109.9	77	111.8	19.3	30.1	78.1	10.6	5	38	25.5
morelia	2021	01/09/21	Domesticated	CM	CM8	4	M	110.7	74.2	107.6	14.8	21.3	73.9	7.8	5	34.3	20.5
morelia	2021	01/09/21	Domesticated	CM	CM8	5	M	109.7	73.5	102.4	13.3	18.5	62	6.9	4.2	30.7	19.2
morelia	2021	01/09/21	Domesticated	CM	CM8	6	M	120.8	80.5	119.8	14	21.4	85.6	8.3	4.9	34.2	21.3
morelia	2021	08/09/21	Domesticated	CM	CM20	7	M	104.2	71.9	111.1	17.3	26.8	61.9	9.1	5.7	36.7	26.7
morelia	2021	08/09/21	Domesticated	CM	CM20	8	M	115.9	83.3	117.1	22	35.1	72.9	10	5.5	40.7	28.3
morelia	2021	08/09/21	Domesticated	CM	CM14	3	M	97.3	63.6	91.3	13.8	18.4	59.8	7.6	4.9	33.3	20
morelia	2021	08/09/21	Domesticated	CM	CM14	4	M	87.3	66	84	14.7	22	56.3	8.2	5	33.3	22.7
morelia	2021	08/09/21	Domesticated	CM	CM17	12	M	90.1	66.1	91.7	13.6	19.6	58	6.9	5.3	33.7	22.1
morelia	2021	08/09/21	Domesticated	CM	CM17	13	M	82.9	56.3	76.6	14.5	18.1	55.1	8	5.6	34.3	21.5
morelia	2021	08/09/21	Domesticated	CM	CM17	14	M	91.3	60.4	92	13.6	17.5	55	6.7	5.6	32.7	21.4
morelia	2021	07/10/21	Domesticated	CM	CM9	4	M	98.6	74	105.2	20.7	25.6	60.1	11.7	4.9	28.9	22.4
morelia	2021	07/10/21	Domesticated	CM	CM9	5	M	115.1	78.7	113.1	18.2	29.5	63	12.3	5.6	36.1	22.3
morelia	2021	08/10/21	Domesticated	CM	CM2	4	M	94.7	51.5	85.2	15.9	30.2	58.3	8.4	5.8	32.7	22.5
morelia	2021	08/10/21	Domesticated	CM	CM2	5	M	105.9	60.9	90.6	16.5	29.8	64	9	5.8	29.5	22.6
morelia	2021	08/10/21	Domesticated	CM	CM5	5	M	91.4	60.5	81.4	15	23.8	61.7	7.7	5.4	34	22.2
morelia	2021	08/10/21	Domesticated	CM	CM5	6	M	88.9	54.4	84	13.8	26	61.7	7.9	5.4	34.3	22.5
morelia	2021	08/10/21	Domesticated	CM	CM5	7	M	97.4	60.8	94.2	14.7	28.1	60.9	8.5	5	33.5	21.8
morelia	2021	08/10/21	Domesticated	CM	CM9	7	M	84.3	60.7	85.1	15.4	21.2	63.1	9.5	5.5	36	21.5
morelia	2021	08/10/21	Domesticated	CM	CM9	8	M	93.6	70.2	97.2	15.5	23.4	66.8	9.6	4.9	34.1	22.7
morelia	2021	08/10/21	Domesticated	CM	CM7	4	M	90.4	50.7	77.2	13.9	20.4	57	8.4	5.4	26.9	18.9
morelia	2021	08/10/21	Domesticated	CM	CM7	5	M	97.1	57.1	89.4	15.9	27.2	61.4	9.1	5.7	32.3	20.8
morelia	2021	08/10/21	Domesticated	CM	CM11	7	M	87	59.2	89.5	16.1	26.2	65.6	10	6.1	34.4	24.4
morelia	2021	08/10/21	Domesticated	CM	CM14	1	M	111.9	68.2	108.7	14.1	24.2	79.5	9.2	4.9	31.7	19.7
morelia	2021	08/10/21	Domesticated	CM	CM17	1	M	105.9	58.7	97.8	15.6	28.8	62.4	8.7	5.4	32.6	20.2
morelia	2022	15/06/2022	Wild	CF	CF12	2	M	48.85	43.88	65.4	17.84	24.35	29.68	5.8	5.19	37.53	29.6
morelia	2022	18/07/2022	Wild	CF	CF1	1	M	53.82	38.77	56.83	16.31	24.71	33.52	12.14	9.97	34.07	28.59
morelia	2022	18/07/2022	Wild	CF	CF1	2	M	48.38	24.62	52.92	10.95	16.78	19.62	5.55	4.48	22.76	14.21
morelia	2022	18/07/2022	Wild	CF	CF2	2	M	54.34	41.6	64.54	19.19	26.62	33.41	7.46	6.57	30.85	20.62
morelia	2022	20/07/2022	Wild	CF	CF1	3	M	64.03	31.36	62.85	20.23	30.32	38.28	6.19	6.09	28.05	23.25
morelia	2022	20/07/2022	Wild	CF	CF2	3	M	59.98	41.26	60.85	19.14	22.87	36.68	6.33	6.99	19.7	13.29
morelia	2022	20/07/2022	Wild	CF	CF1	4	M	63.38	44.95	72.32	28.27	35.47	43.12	6.08	11.45	34.96	29.05
morelia	2022	20/07/2022	Wild	CF	CF1	5	M	60.76	36.33	63.32	20.29	27.34	32.98	6.78	6.11	22.12	14.85
morelia	2022	21/07/2022	Wild	CF	CF1	6	M	50.31	36.69	61.21	18.57	28.88	32.3	6.11	5.61	33.99	27.18
morelia	2022	21/07/2022	Wild	CF	CF1	7	M	67.3	51.59	64.88	19.23	28.28	30.04	6.23	5.56	27.27	21.35
morelia	2022	22/07/2022	Wild	CF	CF1	8	M	62.01	53.56	74.29	19.03	26.96	40.96	6.6	4.63	28.78	22.89
morelia	2022	23/07/22	Wild	CF	CF1	9	M	52.19	28.17	50.03	14.83	21.07	27.76	6.68	5.26	23.37	14.76
morelia	2022	23/07/22	Wild	CF	CF1	10	M	61.93	35.64	72.88	19.34	27.55	31.82	7.15	5.27	28.93	23.23
morelia	2022	25/07/22	Wild	CF	CF17	1	M	42.55	35.09	62	14.61	24.66	25.57	7.66	5.6	25.03	17.22
morelia	2022	25/07/22	Wild	CF	CF17	2	M	55.58	35.48	66.14	18.93	27.91	31.14	8.7	5.28	24.47	16.28
morelia	2022	25/07/22	Wild	CF	CF2	4	M	51.94	37.98	61.38	25.23	34.23	35.62	5.42	5.81	27.98	18.32
morelia	2022	25/07/22	Wild	CF	CF1	11	M	65.77	44.63	65.56	21.02	27.93	36.91	7.66	5.41	27.57	21.48
morelia	2022	28/07/22	Wild	CF	CF3	2	M	55.66	36.86	56.33	17.87	26.79	35.5	7.39	5.51	25.13	17.19
morelia	2022	28/07/22	Wild	CF	CF3	3	M	52.56	44.88	62.97	16.71	23.5	30.64	5.95	5.73	24.34	15.21
morelia	2022	28/07/22	Wild	CF	CF3	4	M	52.8	42.49	57.23	17.98	23.05	33.36	6.5	5.57	26.48	17.64
morelia	2022	28/07/22	Wild	CF	CF2	5	M	54.52	43.4	59.82	19.73	25.91	31.97	6.55	5.64	29.4	20.22
morelia	2022	28/07/22	Wild	CF	CF1	12	M	54.3	40.66	58.02	20.66	29.86	36.01	6.86	5.79	30.38	22.85
morelia	2022	01/08/22	Wild	CAS	CAS1	1	M	63.04	41.38	56.16	10.35	20.81	33.73	6.96	5.14	21.82	10.81
morelia	2022	01/08/22	Wild	CF	CF3	5	M	62.04	46.79	54.26	16.43	26.04	39.05	8.6	5.93	19.61	15.45
morelia	2022	02/08/22	Wild	CF	CF1	15	M	58.5	41.7	67.7	20.1	28.9	31.2	7.1	6.2	29	23.9
morelia	2022	03/08/22	Wild	CF	CF17	3	M	46.2	48.8	52.9	19.3	25.8	31.7	7.3	6.3	29.1	19.5
morelia	2022	03/08/22	Wild	CF	CF17	4	M	52	38.6	61.2	18.5	28.5	28.8	7.5	5.4	29	18.7
morelia	2022	03/08/22	Wild	CF	CF2	6	M	48.2	38.3	59.9	17.6	26.3	29.9	6.3	6	26.3	19
morelia	2022	04/08/22	Wild	CF	CF2	7	M	46.8	38.4	55.5	15.9	24.6	26.2	13	6.4	25.4	18.1
morelia	2022	04/08/22	Wild	CF	CF2	8	M	51.8	39.1	65.8	19.4	25.4	29.3	8.6	5.9	27	19.6
morelia	2022	05/08/22	Wild	CAS	CAS1	2	M	62.8	41.3	66.2	13.8	22.6	31.2	7.7	4.3	22.6	11.2
morelia	2022	05/08/22	Wild	CF	CF1	18	M	63.5	43.7	71.4	23.2	33.2	38.9	8.1	5.9	29.5	23.9
morelia	2022	06/08/22	Wild	CF	CF17	5	M	51.3	40.2	65.6	19.4	26.2	31.8	7.8	5.1	28.4	19.1
morelia	2022	08/08/22	Domesticated	CPP	CPP3	1	M	82.7	43.4	79.9	20.7	31.2	48.7	14.1	6.6	23.5	13
morelia	2022	08/08/22	Wild	CAS	CAS5	1	M	81.5	44.2	77.5	12.8	22.2	50.7	8.3	4.2	24.9	11.9
morelia	2022	08/08/22	Domesticated	CPP	CPP9	1	M	106.2	54.3	88.4	24.6	40.9	66.3	14.9	7.6	25.1	10.2
morelia	2022	08/08/22	Wild	CAS	CAS8	1	M	53	33.1	56.3	11.8	23.7	25.4	6.9	4.3	19.9	10.2
morelia	2022	08/08/22	Domesticated	CPP	CPP3	2	M	94	48.9	80.3	26.5	40.5	61.4	15.6	8.9	24.6	11.7
morelia	2022	08/08/22	Wild	CAS	CAS1	3	M	69	41.6	72.4	11.6	20.7	35.2	7.7	5	24	13.3
morelia	2022	08/08/22	Wild	CF	CF2	8	M	44.3	39.8	59.7	17.4	23.7	26.4	7	5.2	27.8	18.6
morelia	2022	09/08/22	Wild	CAS	CAS7	1	M	43.6	32.9	50.9	13	16.3	21.9	7.5	4.4	20.4	10.6
morelia	2022	09/08/22	Wild	CAS	CAS8	2	M	75.6	40.7	68.9	12.2	19.3	37.9	5.5	4	22.3	10.4
morelia	2022	09/08/22	Domesticated	CPP	CPP9	2	M	81.5	53	89.2	22.9	40.3	54.9	13.3	6.4	27.1	12.7
morelia	2022	09/08/22	Domesticated	CPP	CPP9	3	M	76.9	47.5	87	19.8	34.3	53.9	14	6.4	26.2	10.5
morelia	2022	09/08/22	Domesticated	CPP	CPP9	4	M	89.2	49.1	81.5	22	39.3	65	13.3	7.1	24	9.7
morelia	2022	09/08/22	Wild	CF	CF17	6	M	49.9	34.7	52.2	18	28.1	32	7.6	5.9	28.4	19.6
morelia	2022	09/08/22	Wild	CF	CF2	9	M	48.9	38	59.5	19.1	25.3	32.1	6.5	6.1	27.1	19.4
morelia	2022	09/08/22	Wild	CF	CF2	10	M	54.2	33.5	58.1	18.3	25.3	27.4	6.6	5.4	28.6	19.8
morelia	2022	10/08/22	Domesticated	CPP	CPP3	3	M	79.2	39.1	74.3	23.5	32.7	42.3	14.5	8.1	28.3	14.2
morelia	2022	10/08/22	Wild	CAS	CAS1	4	M	72.7	45.8	75.8	12.1	21.2	37.3	8	3.2	26.7	12.1
morelia	2022	10/08/22	Domesticated	CPP	CPP9	5	M	98	51.6	84.9	22.7	35.2	53.3	14.8	7.6	26	10.1
morelia	2022	10/08/22	Domesticated	CPP	CPP9	6	M	86	51.9	89.7	21	34.5	52.1	14	5.4	25	10
morelia	2022	11/08/2022	Wild	CAS	CAS5	2	M	85	47.5	77.8	13.2	23.3	50.2	8	4.3	25.8	12.8
morelia	2022	11/08/2022	Domesticated	CPP	CPP3	4	M	65.1	39.4	65.8	23.6	29.8	33.5	15.1	10.1	25	14.6
morelia	2022	11/08/2022	Domesticated	CPP	CPP9	7	M	84.8	46.9	81.5	21.8	40.5	63.3	15.5	5.9	26.1	11.7
morelia	2022	11/08/2022	Domesticated	CPP	CPP9	8	M	80.7	46.3	84	22.2	29	52.3	16.2	7.3	24.5	11.4
morelia	2022	11/08/2022	Wild	CF	CF2	11	M	43.8	39.1	58.9	15.6	23.9	26.9	6.9	5.2	25.3	17.1
morelia	2022	11/08/2022	Wild	CF	CF2	12	M	53.1	41.2	60.8	19.4	27.3	32.1	5.3	5.6	27.1	19.1
morelia	2022	12/08/2022	Wild	CAS	CAS7	2	M	70.1	38.3	67.4	11.9	22.7	34.8	6.2	4.1	20.4	9.7
morelia	2022	12/08/2022	Wild	CF	CF17	7	M	54.9	40.1	62	21.5	32.2	31.4	7	5.5	28	19.4
morelia	2022	12/08/2022	Domesticated	CPP	CPP9	9	M	106.8	55.1	111.4	23.6	36.3	57.1	18.2	6.7	29	12.4
morelia	2022	12/08/2022	Wild	CF	CF2	13	M	59	41.9	64.4	20	28.9	36.3	7	4.9	27.5	19.2
morelia	2022	12/08/2022	Wild	CF	CF1	23	M	69.4	41.6	67.5	23.6	32	42.5	7.8	4.5	29.4	21.7
morelia	2022	13/08/2022	Wild	CAS	CAS6	1	M	69.6	45	76.5	12	25.3	43.5	7	4.2	23.9	11.8
morelia	2022	13/08/2022	Wild	CAS	CAS5	3	M	84.4	49.6	79.5	12.2	21.3	56	8.8	3.7	27.5	13.3
morelia	2022	13/08/2022	Wild	CAS	CAS1	5	M	85.5	43.9	78.3	12.4	18.9	39.2	8.7	4.9	26.1	13.2
morelia	2022	13/08/2022	Domesticated	CPP	CPP9	10	M	76.8	42.7	73.5	24.1	31.9	48.8	17.7	7.2	32.1	14.6
morelia	2022	16/08/2022	Domesticated	CPP	CPP9	14	M	93.4	47.9	90.5	24	30.4	43.9	15.8	6	28.5	13.7
morelia	2022	17/08/2022	Wild	CAS	CAS1	9	M	79.9	44.6	76.2	14	18.3	39.1	8.8	4.7	26.7	14.9
morelia	2022	18/08/2022	Wild	CAS	CAS1	10	M	74.6	39.6	71.2	11.7	21	37	9	4.2	25.6	12.8
morelia	2022	23/08/2022	Wild	CAS	CAS3	1	M	77.4	44.2	75.5	14.1	19.3	39.9	8.8	5.1	28.2	15.5
morelia	2022	23/08/2022	Wild	CAS	CAS7	3	M	79.2	38.9	76.8	14.6	21.4	38.9	7.6	3.9	22.2	12.7
morelia	2022	23/08/2022	Wild	CAS	CAS8	4	M	79.1	41.7	80.2	10.9	18.4	41.7	8	4.3	26.5	15.2
morelia	2022	23/08/2022	Wild	CAS	CAS7	4	M	75	39.3	79.1	14.4	23.4	37.5	7.5	3.7	22.1	12.6
morelia	2022	23/08/2022	Wild	CAS	CAS8	5	M	70.8	30	67.6	14.8	21.3	38.6	10	5.7	23.5	13.8
morelia	2022	23/08/2022	Wild	CAS	CAS5	6	M	86.5	47.9	87.9	14.2	27	43.6	9.2	5.7	29.8	17.4
morelia	2022	23/08/2022	Wild	CAS	CAS8	6	M	77.9	36.5	75.3	13.6	21.5	41.2	7.2	5.1	24.8	14.2
morelia	2022	23/08/2022	Wild	CAS	CAS5	7	M	104.4	54.8	94.7	15.7	23.1	53	10.1	6	28.3	16.6
morelia	2022	23/08/2022	Wild	CAS	CAS8	7	M	84.9	30.6	72.2	17.5	24.3	43.3	9.5	5.1	26.9	15.5
morelia	2022	23/08/2022	Wild	CF	CF17	8	M	61.8	41.7	68.9	23.6	30.6	41.9	10	7.7	25.7	16.7
morelia	2022	23/08/2022	Wild	CAS	CAS1	15	M	94.3	43.8	93.6	17.2	22.9	51.9	9.2	4.9	28.1	13.9
morelia	2022	23/08/2022	Wild	CAS	CAS1	16	M	98	43.1	90	15	20.8	53.8	9.8	4.9	28.6	14.5
morelia	2022	24/08/2022	Wild	CAS	CAS3	2	M	53	38.4	64.9	13.1	16.5	34.6	8.4	5.1	29.5	13.5
morelia	2022	24/08/2022	Wild	CAS	CAS6	2	M	88.5	43	82.9	18	30	51.8	8.7	5.9	25.2	14.7
morelia	2022	24/08/2022	Wild	CAS	CAS3	3	M	62.7	44.4	69.5	14.5	20.2	36.5	8.7	4.4	30	12.3
morelia	2022	24/08/2022	Wild	CAS	CAS3	4	M	60.5	38.6	69.8	13.8	17.9	28	7.3	4.7	24.8	12.5
morelia	2022	24/08/2022	Wild	CAS	CAS3	5	M	68.2	44.7	77.9	14	20.1	44.6	8.8	4.9	29.2	14.1
morelia	2022	24/08/2022	Wild	CAS	CAS7	5	M	60.3	34.5	67.8	16.7	23.5	32.4	7	4	23.4	13
morelia	2022	24/08/2022	Wild	CAS	CAS7	6	M	66.3	39.5	73.3	15	28	44.6	8.2	5.5	24.9	12.8
morelia	2022	24/08/2022	Wild	CAS	CAS7	7	M	66.5	35.6	67.7	13.9	19.2	29.3	6.5	3.4	19.4	10.3
morelia	2022	24/08/2022	Wild	CAS	CAS5	8	M	97.3	48	83.4	18	30	50.3	9.5	4.8	29.3	16.7
morelia	2022	24/08/2022	Wild	CAS	CAS8	8	M	80.7	36.4	75.1	13.7	22	43.9	8.4	4.7	26	14.4
morelia	2022	24/08/2022	Wild	CAS	CAS7	8	M	65.1	36.5	70.7	13.5	22.2	29.7	7.3	4.8	25.1	14
morelia	2022	24/08/2022	Wild	CAS	CAS5	9	M	73	42.7	78.5	18.7	30	43.5	9.7	3.8	28.6	17.4
morelia	2022	24/08/2022	Wild	CAS	CAS8	9	M	71.7	38.5	72.7	13.7	24.5	34.9	5.7	4.1	20.4	14.3
morelia	2022	24/08/2022	Wild	CAS	CAS1	17	M	87.1	38.4	79.5	19.9	33.9	50.5	9	4.9	27.9	12.8
morelia	2022	24/08/2022	Wild	CAS	CAS1	18	M	95.5	44.4	92	12.3	24.3	55	8.6	5.1	24.8	13.4
morelia	2022	25/08/2022	Wild	CAS	CAS4	1	M	70.8	44.5	72.2	19.3	24.7	39.2	8.8	4.2	27.7	15.2
morelia	2022	25/08/2022	Wild	CAS	CAS6	3	M	84.7	41.6	80.5	14	18.1	43.2	8.2	5.2	27	15
morelia	2022	25/08/2022	Wild	CAS	CAS3	6	M	59.7	41.4	64.5	13.8	17.3	35	7.7	4.2	25.1	13.7
morelia	2022	25/08/2022	Wild	CAS	CAS3	7	M	63.4	44.2	68.9	12.7	19.3	40.6	8.5	4.8	26.6	13.1
morelia	2022	25/08/2022	Wild	CAS	CAS7	9	M	66.8	36.2	71.8	14	23.2	32.6	8.1	3.9	22.8	13.4
morelia	2022	25/08/2022	Wild	CAS	CAS5	11	M	87.6	55.2	89	18.2	26.7	51.9	8.5	4.6	28.4	16.9
morelia	2022	25/08/2022	Wild	CAS	CAS8	11	M	73.6	32.4	76.1	18.2	26.5	40	10	4.5	28	15.8
morelia	2022	25/08/2022	Wild	CAS	CAS5	12	M	87.1	49.7	88	16.3	27	51.8	9	5.1	27	14.2
morelia	2022	25/08/2022	Wild	CAS	CAS8	12	M	81.1	43.1	76.4	13.9	22.2	33	8.9	4.6	26.9	15.5
morelia	2022	25/08/2022	Wild	CAS	CAS8	13	M	74	41.5	78.9	15.9	24.3	34.9	7.8	4.4	26.9	16
morelia	2022	26/08/2022	Wild	CAS	CAS5	13	M	87.5	46.2	86.9	15	29.4	47.2	8.2	4.2	29	14.4
morelia	2022	26/08/2022	Wild	CAS	CAS5	14	M	81.4	52.4	83.5	13.7	28	44.8	8	4.7	29.4	16.9
morelia	2022	26/08/2022	Wild	CAS	CAS5	15	M	88.5	48.1	80	14.3	27.3	42.3	8.9	5.1	29.4	15.5
morelia	2022	26/08/2022	Wild	CAS	CAS1	20	M	98.2	41.8	92.5	14	25.8	48.8	8.3	4.5	28.3	12.9
morelia	2022	26/08/2022	Wild	CAS	CAS1	21	M	80.5	44.5	81.1	12.1	22.7	45.6	9.2	4.9	28.3	15.6
morelia	2022	30/08/2022	Wild	CAS	CAS9	1	M	95.6	51.9	89	17.3	27.1	52.3	10.1	4.6	25.2	14.8
morelia	2022	30/08/2022	Domesticated	CAA	CAA4	1	M	82.4	47.3	88.9	26.1	34.6	46.7	11.1	4.3	31.2	14.7
morelia	2022	30/08/2022	Domesticated	CAA	CAA5	1	M	73.7	46.5	80.8	27.5	36.7	40.4	11.1	4.7	26.5	14.2
morelia	2022	30/08/2022	Domesticated	CAA	CAA10	1	M	107.2	52.8	95.4	24.8	38.7	52.8	11.7	4.9	22.2	9.9
morelia	2022	30/08/2022	Domesticated	CAA	CAA4	2	M	93.6	54.4	101.9	29.1	39.7	55.6	9.9	4.1	27.6	13.5
morelia	2022	30/08/2022	Wild	CAS	CAS6	4	M	73.1	47.4	84.9	15.2	19.2	36.3	10.2	4.7	27.3	15.6
morelia	2022	30/08/2022	Wild	CAS	CAS4	5	M	85.2	47.1	83	16.5	23.6	47	10.6	5.1	29.2	15.6
morelia	2022	30/08/2022	Wild	CAS	CAS3	9	M	78.7	42.9	85.1	14.5	18.5	40.9	7.8	5	29	14.6
morelia	2022	31/08/22	Wild	CAS	CAS15	1	M	58.2	38.8	64.1	14.7	26.5	35.2	8.8	4.9	23.3	12.7
morelia	2022	31/08/22	Wild	CAS	CAS6	6	M	81.6	46.3	93.8	20.1	31.8	40	9.4	4.9	27.1	16.1
morelia	2022	31/08/22	Wild	CAS	CAS7	12	M	74.9	43.4	81	15.3	29.3	36.2	8.7	4.6	25.1	13.9
morelia	2022	1/09/2022	Domesticated	CAA	CAA10	2	M	123.4	54.8	95.2	20.4	44.5	80.1	11.8	4.8	26.2	10.7
morelia	2022	1/09/2022	Wild	CAS	CAS10	2	M	79.6	44.4	69.5	13.7	22.2	45.1	8.9	4.2	24.8	12.4
morelia	2022	1/09/2022	Wild	CAS	CAS10	3	M	66.7	38.1	65.7	15.3	28.6	38.9	7.9	4.9	24.4	13.3
morelia	2022	1/09/2022	Wild	CAS	CAS9	3	M	80.5	47.9	81.6	20.1	29.5	51	9.7	4.5	27	15.4
morelia	2022	1/09/2022	Domesticated	CAA	CAA5	4	M	106.6	56.4	99.5	22.5	43.2	70.9	11.2	5.6	29.7	16.5
morelia	2022	1/09/2022	Wild	CAS	CAS10	4	M	56.7	33.7	62.7	13.2	22.6	31.3	6.6	4.2	21.9	12.2
morelia	2022	1/09/2022	Wild	CAS	CAS9	4	M	89.9	47.3	90.6	15.8	30.1	53.9	9.7	5.4	27.2	16.3
morelia	2022	1/09/2022	Domesticated	CAA	CAA5	5	M	99.2	55.3	82.9	24.2	36.5	61.1	9.4	4.8	29.2	12.5
morelia	2022	1/09/2022	Wild	CAS	CAS9	5	M	98.2	51.8	86.3	17.5	27.3	55.2	10.6	4.8	25.9	13.6
morelia	2022	1/09/2022	Wild	CAS	CAS9	6	M	94.1	51.5	84.4	22.8	32.8	53.7	10.8	4.2	23.6	12.2
morelia	2022	1/09/2022	Wild	CAS	CAS4	7	M	78.8	43.2	70.9	16	29.2	42.7	8.5	4.8	27.1	14.2
morelia	2022	5/09/2022	Domesticated	CM	CM4	1	M	126.2	67	106.7	19.8	27	76.6	10	5.4	32.6	20
morelia	2022	5/09/2022	Domesticated	CAA	CAA8	1	M	89.1	47.4	87	24.6	36.1	48.9	9.2	4.6	24.9	12.8
morelia	2022	5/09/2022	Domesticated	CM	CM6	1	M	71.8	67.8	111.1	13.9	24	44.2	8.5	4.9	33.5	23.2
morelia	2022	5/09/2022	Wild	CAS	CAS16	1	M	50.5	28.9	56.3	13.1	19.7	26.1	6.4	5.3	17.7	11.2
morelia	2022	5/09/2022	Domesticated	CM	CM2	2	M	118.7	75.3	123.7	17.3	26.9	41	10.9	5.2	35.5	22.7
morelia	2022	5/09/2022	Domesticated	CM	CM9	3	M	99.9	71.9	119.5	19.8	28.6	94	4.9	5.3	34.9	24.5
morelia	2022	5/09/2022	Domesticated	CAA	CAA10	4	M	70.5	41.1	68.1	20.9	29.2	52.9	8	4.7	23.6	10.9
morelia	2022	5/09/2022	Wild	CAS	CAS15	4	M	75.8	38.3	67.7	15.8	26.9	36.6	8.9	5.1	23.8	13.1
morelia	2022	5/09/2022	Domesticated	CAA	CAA10	5	M	79.1	57.4	82.8	26.9	41.1	43.7	10.2	5.3	28.7	14.5
morelia	2022	5/09/2022	Wild	CAS	CAS15	5	M	58.9	37.3	65.9	17.5	29.5	38	9.3	5.2	22.3	12.4
morelia	2022	5/09/2022	Wild	CAS	CAS6	7	M	67.7	42.4	77.3	14.6	27.3	32	7	4.1	27.3	14.6
morelia	2022	5/09/2022	Wild	CAS	CAS4	8	M	77.9	47.9	79.5	21.2	28.5	44	8.8	4.2	28.1	15.8
morelia	2022	5/09/2022	Wild	CAS	CAS6	8	M	63.4	42.4	74	12.2	18.3	27.8	6.4	4.4	24	11.9
morelia	2022	5/09/2022	Domesticated	CAA	CAA4	9	M	82.9	48.3	79	24.6	31.1	49.3	9.2	4.8	26.4	14.6
morelia	2022	5/09/2022	Wild	CAS	CAS9	9	M	99.4	54.8	95	23	34.9	56.7	10.8	5.2	28.9	17.2
morelia	2022	5/09/2022	Domesticated	CAA	CAA4	10	M	102.2	59.1	97.4	24.1	32.3	57.7	10.9	5.3	32.1	17.3
morelia	2022	5/09/2022	Wild	CAS	CAS9	10	M	91.4	54.1	94.5	18.9	24.4	53.7	8.5	4.3	26.8	16.6
morelia	2022	5/09/2022	Domesticated	CAA	CAA5	11	M	99.6	56.9	94.1	27.9	43.4	60.7	12.6	4.9	29.4	16.2
morelia	2022	5/09/2022	Wild	CAS	CAS9	11	M	87	51.9	96	23	34.1	51.6	12.3	5.7	30.5	16.9
morelia	2022	5/09/2022	Domesticated	CAA	CAA5	12	M	87.8	46.4	76.8	26.4	41.2	37.5	11	5.2	26.9	13.3
morelia	2022	6/09/2022	Wild	CPF	CPF4	1	M	59.2	40.3	58.2	12	20.7	42.6	6	4.9	25.1	10.3
morelia	2022	6/09/2022	Domesticated	CM	CM12	1	M	120.9	69	103.9	18.6	32	76.8	10.7	4.8	33.5	18.9
morelia	2022	6/09/2022	Domesticated	CPP	CPP16	1	M	74.3	34.5	65	15	23.5	40.9	9.3	5.3	18.7	5.9
morelia	2022	6/09/2022	Domesticated	CM	CM12	2	M	119.4	64.9	98.6	17.9	32.6	70.9	10.6	4.5	32.7	19
morelia	2022	6/09/2022	Domesticated	CM	CM2	3	M	121.2	81.1	125.8	17	25.9	73.7	9.6	4.8	39.3	23.5
morelia	2022	6/09/2022	Domesticated	CAA	CAA10	6	M	97.9	55.7	90	19.3	40.3	62.9	10.9	4.5	29.5	15.4
morelia	2022	6/09/2022	Wild	CAS	CAS15	6	M	86	41.6	73.4	14.1	25	48.4	8.4	4.3	24.7	12.1
morelia	2022	6/09/2022	Wild	CAS	CAS10	9	M	68.2	38.8	71.7	12.2	22.2	34	6.8	4.5	25.3	13.1
morelia	2022	6/09/2022	Wild	CAS	CAS10	10	M	75.6	42.7	71.1	12.5	21.2	35.8	7.3	4.2	28	15.2
morelia	2022	6/09/2022	Wild	CAS	CAS6	10	M	76	43.5	83.2	10.6	17.8	45	6.5	4.3	27.8	14.1
morelia	2022	6/09/2022	Domesticated	CAA	CAA4	11	M	83	48.8	78	17.3	29.5	45.9	8.3	5.1	26.9	15.9
morelia	2022	6/09/2022	Domesticated	CAA	CAA4	12	M	101.7	56.2	85.4	20.8	34.5	58	9.3	4.6	30.2	16.8
morelia	2022	6/09/2022	Wild	CAS	CAS9	12	M	84.2	45.3	86.4	14.4	28	44.7	9.5	4.6	28.9	16.4
morelia	2022	6/09/2022	Domesticated	CAA	CAA4	13	M	88.7	46	75.9	18.2	35.7	48	8.6	5.1	27	13.9
morelia	2022	6/09/2022	Domesticated	CAA	CAA5	13	M	102.2	57.2	87.8	19.8	35.3	59.1	11.2	4.6	30.9	14.2
morelia	2022	6/09/2022	Domesticated	CAA	CAA4	14	M	92.3	46.7	81	18.7	32.1	59.5	8	4.9	27.3	14.7
morelia	2022	6/09/2022	Domesticated	CAA	CAA5	14	M	85.5	46.8	75.1	16.7	34.4	48.9	8.1	4.8	30.1	15
morelia	2022	6/09/2022	Domesticated	CAA	CAA5	15	M	82.4	41.3	72.7	16.3	30.5	53.5	9.7	4.5	26.9	12.6
morelia	2022	6/09/2022	Wild	CAS	CAS3	17	M	79.5	43.6	81.9	12.2	20.7	49.8	8.1	4.6	30.8	16.6
morelia	2022	6/09/2022	Wild	CAS	CAS3	18	M	63.6	41.4	71.7	11.8	19.9	32.1	8.1	4.6	32.1	17.5
morelia	2022	7/09/2022	Wild	CAS	CAS13	1	M	72.5	34.9	60	15.3	30	40.9	8.3	5.3	18.8	9.4
morelia	2022	7/09/2022	Domesticated	CPP	CPP17	1	M	83.1	33.7	68.2	18.9	36.6	49.4	10.3	5.1	17.2	6.2
morelia	2022	7/09/2022	Domesticated	CPP	CPP4	1	M	79.2	35	61.4	20.2	34.7	50.2	10.8	7.1	21.6	8.13
morelia	2022	7/09/2022	Wild	CAS	CAS12	2	M	74	45.8	68.4	14.3	32.5	50.2	8.5	4.8	24.2	14.7
morelia	2022	7/09/2022	Domesticated	CM	CM6	2	M	95.4	62.9	101	14.1	28.5	62	11.3	5.9	34.5	23.5
morelia	2022	7/09/2022	Wild	CAS	CAS16	2	M	70.6	35.2	65.9	13.3	29.5	39.5	8.1	4	21	11.4
morelia	2022	7/09/2022	Domesticated	CM	CM4	3	M	93.8	73.4	72.7	18.6	34.5	73.1	10.9	5.7	31.6	21.2
morelia	2022	7/09/2022	Wild	CAS	CAS12	3	M	70	40.9	63	13.4	20.1	47.7	8.5	4.3	24.8	15.2
morelia	2022	7/09/2022	Domesticated	CM	CM2	4	M	102.5	77.6	112	18.8	36.1	56.4	10.8	5.3	32.6	22.6
morelia	2022	7/09/2022	Domesticated	CM	CM2	5	M	118.3	80	121.5	21	42.8	74.8	12.9	5.6	39.3	25.2
morelia	2022	7/09/2022	Domesticated	CM	CM9	6	M	95.9	72.1	105	21.5	39.6	57.5	12.6	6.2	37.3	26
morelia	2022	7/09/2022	Domesticated	CAA	CAA10	7	M	100.3	47.7	78.2	22.7	32.6	65.4	9.5	4.7	25.3	12.3
morelia	2022	7/09/2022	Wild	CAS	CAS15	7	M	77	35.4	64.2	15.9	24.6	47.3	8.7	5	23.1	13.4
morelia	2022	7/09/2022	Wild	CAS	CAS15	8	M	71.2	32.9	63	15.6	28.3	47.6	9.7	5.3	21.8	12.6
morelia	2022	7/09/2022	Wild	CAS	CAS4	9	M	61.6	39.4	68.3	16.7	28.5	46.8	8.7	5	26.5	14.8
morelia	2022	7/09/2022	Wild	CAS	CAS15	9	M	73.3	39	62.2	15	30.4	46.4	9.9	4.9	22.7	13.1
morelia	2022	7/09/2022	Wild	CAS	CAS10	11	M	65.2	36.9	59.6	13.9	23.6	42.6	8.2	4.7	24.2	14.3
morelia	2022	9/09/2022	Domesticated	CM	CM3	1	M	102.7	66	103.1	15.9	25.2	69.1	9.7	4.5	35.9	22.4
morelia	2022	9/09/2022	Domesticated	CPP	CPP5	1	M	77	30.3	61.3	16.4	26.1	42.2	11.4	5.2	21.9	7.6
morelia	2022	9/09/2022	Wild	CPF	CPF8	1	M	66.2	41.5	61.7	14.8	20.7	47	5.8	4.5	22.2	7.3
morelia	2022	9/09/2022	Wild	CAS	CAS11	1	M	53.4	40.2	57.1	10.7	17	33.5	6.4	4	20.8	10.9
morelia	2022	9/09/2022	Domesticated	CPP	CPP20	1	M	65.4	32.7	62.4	11.4	23.7	42.3	7	4.4	18.4	5.9
morelia	2022	9/09/2022	Domesticated	CAA	CAA20	1	M	95.2	45.9	82.3	15	31.8	54.9	7.3	4.5	24.4	9.3
morelia	2022	9/09/2022	Wild	CAS	CAS2	2	M	68.1	38.8	61.6	20.7	32.7	41.8	7.7	4.7	24.1	13.7
morelia	2022	9/09/2022	Domesticated	CPP	CPP4	2	M	84.3	39.4	70.2	16.6	31.3	49.9	10.8	5.3	23.2	8.3
morelia	2022	9/09/2022	Domesticated	CM	CM12	3	M	120.8	72.1	106.5	18.1	34.3	67	10.6	4.4	32.1	19.8
morelia	2022	9/09/2022	Domesticated	CM	CM4	4	M	106.8	59.9	91.6	14.1	26.3	64.5	9.4	5.6	33.1	18.8
morelia	2022	9/09/2022	Domesticated	CM	CM4	5	M	119.1	72.8	111.4	15.8	27.1	78.6	9.3	4.6	36.5	19.2
morelia	2022	9/09/2022	Domesticated	CM	CM2	6	M	106.3	77.5	117.9	18.8	36.6	72.4	13.2	5.1	34.1	20.8
morelia	2022	9/09/2022	Domesticated	CM	CM2	7	M	117.9	86.7	118.3	19.5	39.9	77.2	10.4	5.2	32.7	23.1
morelia	2022	9/09/2022	Domesticated	CM	CM9	7	M	102.6	81.4	113.6	17.8	31.7	67.7	9.6	5.1	38.9	25
morelia	2022	9/09/2022	Domesticated	CAA	CAA10	8	M	121.7	60.6	101.1	19.7	35.8	76.6	9.9	5.4	29.4	15.5
morelia	2022	9/09/2022	Domesticated	CM	CM9	8	M	87.8	69.9	96.4	16.4	25.1	65.7	7.2	4.8	33.9	21.8
morelia	2022	9/09/2022	Domesticated	CAA	CAA10	9	M	108.6	52.9	92.9	18	38	62.6	8.9	5.2	28.2	13.1
morelia	2022	9/09/2022	Domesticated	CM	CM9	9	M	101	79.3	111	17.7	32.1	70.1	9.6	5.2	35.8	23.2
morelia	2022	9/09/2022	Wild	CAS	CAS4	10	M	81.1	42.3	71.9	12.9	24.8	47.6	7.8	3.9	25.9	13.2
morelia	2022	9/09/2022	Wild	CAS	CAS15	10	M	73.5	43.8	73.2	12.5	24.7	45.2	8.6	4.9	24.7	11.6
morelia	2022	9/09/2022	Wild	CAS	CAS4	11	M	68.5	36.4	66.5	11.4	18.2	37.4	6.8	4.4	23	12.3
morelia	2022	9/09/2022	Wild	CAS	CAS15	11	M	68.1	36.6	66	13.1	23.6	35.6	7.8	4	22.3	11.2
morelia	2022	9/09/2022	Wild	CAS	CAS4	12	M	80	44.4	74.7	13.2	23.2	45.5	8.4	4.4	26.6	13
morelia	2022	9/09/2022	Wild	CAS	CAS15	12	M	65.2	34.7	64.4	12.8	24.8	34.8	7.3	4.7	23.3	10.5
morelia	2022	9/09/2022	Wild	CAS	CAS10	13	M	67.5	38.8	65.5	10.3	21.7	37.3	7.6	4.6	27.1	14.4
morelia	2022	9/09/2022	Wild	CAS	CAS10	14	M	64.7	35	60.8	10.8	27.7	38.4	8	4.2	27	14.2
morelia	2022	12/09/2022	Domesticated	CAA	CAA3	1	M	96.3	50.1	85.6	20.4	31.7	55.1	11.5	5	27.9	14
morelia	2022	12/09/2022	Wild	CPF	CPF10	1	M	71.5	42.1	61.7	21.7	31.2	55.5	8.9	5.1	24	8.7
morelia	2022	12/09/2022	Domesticated	CAA	CAA9	1	M	106.5	56.5	96.9	23.3	35.3	58.1	11	5	27.9	12.5
morelia	2022	12/09/2022	Domesticated	CM	CM7	1	M	93.7	74.3	116.3	18.8	34.9	45.9	13.3	4.7	36.1	23.1
morelia	2022	12/09/2022	Domesticated	CAA	CAA19	1	M	74.8	41.5	75.7	19.7	27.3	39.2	8.4	4.9	21	7.8
morelia	2022	12/09/2022	Domesticated	CM	CM3	2	M	85.1	67.5	92.4	6.8	21.2	49.8	16.8	4.9	20.3	11.1
morelia	2022	12/09/2022	Domesticated	CAA	CAA8	2	M	62.2	39	72.8	20.6	25.3	33	9.8	5	24.5	10.6
morelia	2022	12/09/2022	Wild	CAS	CAS2	3	M	78.9	46.2	84.7	21.9	26.3	50	8.1	4.7	24.1	12.6
morelia	2022	12/09/2022	Domesticated	CM	CM3	3	M	102.2	60.7	97.8	7.2	31.6	55.1	15.1	5	35.4	24
morelia	2022	12/09/2022	Domesticated	CPP	CPP4	3	M	77.5	50	78	19.5	33.4	42.5	11.5	5.2	25.9	11.1
morelia	2022	12/09/2022	Wild	CAS	CAS2	4	M	85.1	47.8	78.7	16.9	28.5	44	9.4	4.7	22.9	13.6
morelia	2022	12/09/2022	Domesticated	CM	CM12	4	M	102.1	65.4	108	19.8	42.4	51.8	12.3	5	28.2	18.5
morelia	2022	12/09/2022	Wild	CAS	CAS2	5	M	73.1	46.9	80.1	14	22.3	45.5	7	5	25.1	11.8
morelia	2022	12/09/2022	Domesticated	CM	CM2	8	M	85.8	72.7	113.9	16.8	31.7	48.9	12.7	5.7	33.2	23.1
morelia	2022	12/09/2022	Domesticated	CM	CM2	9	M	108.2	80.6	128.9	18.5	32.9	67.1	16.5	5.8	32.4	23.2
morelia	2022	12/09/2022	Domesticated	CM	CM2	10	M	108.6	74.7	117	22.5	26.5	68.3	12	5.4	34.9	20.7
morelia	2022	12/09/2022	Domesticated	CAA	CAA10	10	M	120.5	50.1	98.4	22.3	32.9	64.8	12.1	5	27.6	17.9
morelia	2022	12/09/2022	Domesticated	CM	CM9	10	M	70.8	63.1	98.3	18.1	31.1	50.9	11.4	5.4	32.8	23.2
morelia	2022	12/09/2022	Domesticated	CAA	CAA10	11	M	100.1	52.7	88.7	23	49.4	60.1	11.3	5	27.6	13.8
morelia	2022	12/09/2022	Domesticated	CM	CM9	11	M	63.4	67.7	81.7	18.8	27.5	41.5	9.4	5.5	37	23.6
morelia	2022	13/09/2022	Wild	CPF	CPF3	1	M	47.5	36.8	54.1	12	19.2	31.2	6	5	20.2	10.2
morelia	2022	13/09/2022	Domesticated	CAA	CAA16	1	M	89.2	36.6	68.5	19.3	33.1	47.8	8.3	5	19.5	7.4
morelia	2022	13/09/2022	Wild	CPF	CPF4	2	M	73.3	43.7	64.3	15.4	26.1	47.9	6	5.1	24.1	12.8
morelia	2022	13/09/2022	Domesticated	CAA	CAA9	2	M	116.9	59.4	90	21.5	41.9	78.1	10.3	6	28.3	13.8
morelia	2022	13/09/2022	Wild	CPF	CPF8	2	M	62.5	46.1	64.3	18.2	23.2	49	6.3	4.3	25.8	9.2
morelia	2022	13/09/2022	Domesticated	CPP	CPP20	2	M	87.7	42.4	76.3	18.1	35.4	54	12.1	4.2	20.9	7.6
morelia	2022	13/09/2022	Domesticated	CAA	CAA16	2	M	109.6	50.9	93.5	20.6	41.4	71.2	11.3	6.1	26.4	13.7
morelia	2022	13/09/2022	Wild	CPF	CPF4	3	M	58.8	39.6	62.2	12.5	16.6	42	6.1	5.1	25.1	10.2
morelia	2022	13/09/2022	Domesticated	CAA	CAA9	3	M	93.3	50.1	73.9	22.3	41.8	56.6	10.1	4.1	23.6	13
morelia	2022	13/09/2022	Domesticated	CM	CM6	3	M	99.1	71.4	108.8	14.4	28.5	47.7	11.9	5.8	32.4	25.4
morelia	2022	13/09/2022	Domesticated	CPP	CPP20	3	M	80	34	74.2	21.8	36.7	46.6	9.2	5	21.4	9.1
morelia	2022	13/09/2022	Domesticated	CM	CM3	4	M	94.6	63	102.7	17	30.5	66	10.4	5.9	32.6	22.9
morelia	2022	13/09/2022	Domesticated	CM	CM3	5	M	91	68.3	101.2	17	24.9	49.7	9.1	4.9	29.6	20.5
morelia	2022	13/09/2022	Wild	CAS	CAS2	6	M	93	48.8	83.5	17.5	27.4	55.1	6.7	5	24.2	12.6
morelia	2022	13/09/2022	Domesticated	CM	CM4	6	M	108.2	58	97.8	15.4	23.2	68.1	8.4	5.1	31.3	18.1
morelia	2022	13/09/2022	Domesticated	CM	CM2	11	M	117.9	79.2	111.8	21.9	34.6	80.7	8.7	5.3	34.6	22.7
morelia	2022	13/09/2022	Domesticated	CM	CM9	12	M	96.9	81.4	109.4	22.2	40.4	78.3	11.3	4	33.8	22.7
morelia	2022	13/09/2022	Domesticated	CM	CM9	13	M	77.5	62.4	91.4	18.1	33.2	60.2	10.2	5.4	32.6	21.2
morelia	2022	14/09/2022	Domesticated	CAA	CAA3	2	M	108.3	53.6	96.4	20.6	32.6	57.5	10.4	5.6	29.1	15.8
morelia	2022	14/09/2022	Wild	CPF	CPF3	2	M	38	41.1	50.8	7.2	15	26	4.7	5.6	24.6	11.6
morelia	2022	14/09/2022	Wild	CPF	CPF10	2	M	68.4	47.9	65.1	19.3	28.6	48	8.3	5.4	25.5	9.1
morelia	2022	14/09/2022	Wild	CAS	CAS13	2	M	81.3	40.1	71.5	14	24.4	39.9	8.2	4.7	23.4	11.4
morelia	2022	14/09/2022	Domesticated	CAA	CAA20	2	M	73.3	48.1	84.5	20	32	34.7	9.4	4.3	26.1	11.8
morelia	2022	14/09/2022	Domesticated	CAA	CAA8	3	M	93.2	60	90.5	21.1	33.2	55.1	8.8	4.9	26.7	13.5
morelia	2022	14/09/2022	Domesticated	CAA	CAA20	3	M	106.8	48.6	95.7	27.5	44.7	49.2	8.4	5.5	21.4	10.4
morelia	2022	14/09/2022	Wild	CPF	CPF4	4	M	57.7	45.5	61.7	7.9	17.6	44.4	5.4	4.8	30	11.5
morelia	2022	14/09/2022	Wild	CPF	CPF4	5	M	40	35.6	47.6	7.5	16.6	30.1	6.4	5	24.3	12.9
morelia	2022	14/09/2022	Wild	CAS	CAS12	5	M	81.8	42.3	68.7	15.7	25.6	36.6	9.2	4	23.8	11.7
morelia	2022	14/09/2022	Domesticated	CM	CM3	6	M	96.4	67.1	101.9	19	31.8	51.1	12.3	5.5	33.4	22.1
morelia	2022	14/09/2022	Wild	CPF	CPF4	6	M	61.3	46.6	66.9	8.3	21.8	45.3	7.6	5.5	30.2	11.6
morelia	2022	14/09/2022	Wild	CAS	CAS2	7	M	64.9	42.2	67.9	14.5	27.8	38.9	8	4.4	21.5	11.8
morelia	2022	14/09/2022	Wild	CPF	CPF4	7	M	60	49.3	63.5	8.5	18.8	48.6	6.3	5.2	26.2	12
morelia	2022	14/09/2022	Domesticated	CM	CM4	7	M	113.9	68.4	103.4	17.2	37.6	68.2	8.7	5	29	19.6
morelia	2022	14/09/2022	Wild	CAS	CAS2	8	M	75.9	46.9	68	16.5	24.6	41.1	8.4	4.6	23.2	12.2
morelia	2022	14/09/2022	Wild	CPF	CPF4	8	M	55.7	44.1	54.1	7.6	17.3	39.6	6	4.9	27	13
morelia	2022	14/09/2022	Wild	CAS	CAS2	9	M	68.3	44.4	68.2	17	26.2	39.3	8.4	4.3	22.2	13.2
morelia	2022	14/09/2022	Domesticated	CM	CM9	14	M	99.6	78.7	110.7	17.2	31.9	57.6	10.1	5.8	35.8	25.1
morelia	2022	15/09/2022	Domesticated	CAA	CAA1	1	M	62.4	42.5	66.4	11.8	22	40.8	6.3	5.3	26.8	14.5
morelia	2022	15/09/2022	Wild	CPF	CPF5	1	M	66.6	40.1	69.1	15.6	26.9	47.3	6.9	4.3	23.3	8.1
morelia	2022	15/09/2022	Domesticated	CPP	CPP8	1	M	70.4	43.3	68.9	12.7	24	38.7	9.5	5.6	22.7	9.7
morelia	2022	15/09/2022	Domesticated	CPP	CPP18	1	M	60.9	41.1	72.4	13.1	26.1	37.3	8.5	5.4	21.3	9.7
morelia	2022	15/09/2022	Domesticated	CAA	CAA3	3	M	105.7	51.3	87	16.2	30.7	69	9.1	5.5	28.8	14
morelia	2022	15/09/2022	Wild	CPF	CPF3	3	M	35.7	26.5	38.7	8.9	14.3	19.8	3.7	5.5	23.8	13.2
morelia	2022	15/09/2022	Wild	CPF	CPF10	3	M	71.1	48.6	68.1	14.6	26.8	52.6	8.6	4.5	25	10.4
morelia	2022	15/09/2022	Domesticated	CPP	CPP4	4	M	63.6	42.7	68.1	17.1	30.4	40.9	11.2	6	26.8	11.6
morelia	2022	15/09/2022	Domesticated	CAA	CAA9	4	M	91.8	52.7	82.4	16.7	29.3	62.5	8.3	4.8	29.6	15.8
morelia	2022	15/09/2022	Domesticated	CAA	CAA8	4	M	80.2	48.6	77.4	15.4	27.5	42.7	7.9	5.3	27.8	15.5
morelia	2022	15/09/2022	Domesticated	CM	CM6	4	M	73.9	68.6	93.6	13.1	20.5	56.5	8.1	5	36.7	23.9
morelia	2022	15/09/2022	Domesticated	CPP	CPP20	4	M	90	44.6	79.6	15.5	31.3	49	11	4.8	22.4	9.7
morelia	2022	15/09/2022	Domesticated	CAA	CAA8	5	M	105.3	54.4	89.4	16.4	36.6	64.1	7.2	5	26.6	15.7
morelia	2022	15/09/2022	Domesticated	CM	CM12	5	M	94.3	56.5	92.6	15.4	24.3	45.7	9.3	5.3	30.1	18.2
morelia	2022	15/09/2022	Domesticated	CM	CM12	6	M	99.7	60.2	91.5	16.1	27.1	56.6	8.6	5	29.4	17.5
morelia	2022	15/09/2022	Wild	CAS	CAS12	6	M	61.9	41.1	65.8	11.3	16.1	30.2	6.6	4.4	24	11.7
morelia	2022	15/09/2022	Domesticated	CM	CM4	8	M	98.7	67	91.5	13.1	21.5	71.5	9.1	5.5	33.3	19.3
morelia	2022	15/09/2022	Wild	CPF	CPF4	9	M	52.1	33.9	49.7	11.2	15.5	30.1	4.6	4.3	23.6	8.5
morelia	2022	15/09/2022	Wild	CPF	CPF4	10	M	50.5	38.7	52.3	10	16.8	30.4	4	4	24.4	11.6
morelia	2022	16/09/2022	Wild	CPF	CPF5	2	M	73.7	41.6	68.1	15.6	24.9	48.2	7	4.5	22.6	8
morelia	2022	16/09/2022	Domesticated	CAA	CAA19	2	M	103	50.9	83.1	16.5	29.4	59.3	9.1	4	24.4	9.8
morelia	2022	16/09/2022	Wild	CPF	CPF5	3	M	78.9	46.4	74.3	16.2	27.6	54.7	7.8	5	27.2	10.4
morelia	2022	16/09/2022	Wild	CPF	CPF10	4	M	77.3	47.8	68.4	15.3	27.6	52.1	8.2	5.2	25.5	10.5
morelia	2022	16/09/2022	Domesticated	CAA	CAA20	4	M	111.9	51.8	87.6	17.3	35.2	67.4	7.6	5.6	22.8	11.7
morelia	2022	16/09/2022	Wild	CPF	CPF10	5	M	79	47.4	67.5	13.7	27.3	55.1	7.6	4.6	22.6	8.4
morelia	2022	16/09/2022	Domesticated	CAA	CAA20	5	M	107.6	57.6	87.3	16.4	30.4	70.8	8.1	4.1	25.1	12
morelia	2022	21/09/2022	Domesticated	CAA	CAA14	1	M	81.6	43.5	83.4	15.3	40.1	38.5	9.4	4.8	22.7	9.5
morelia	2022	21/09/2022	Wild	CPF	CPF15	1	M	35	29.3	45.2	13.4	19.2	19.1	7.6	5.1	19.8	9.8
morelia	2022	21/09/2022	Domesticated	CAA	CAA1	2	M	73.2	46.6	69	12.9	23.1	44.4	7	5.1	29.5	15.1
morelia	2022	21/09/2022	Domesticated	CM	CM8	3	M	97.8	59.6	92.1	17	32.8	61.6	8.4	4.6	26.6	16.8
morelia	2022	21/09/2022	Domesticated	CM	CM7	3	M	107.8	61.1	104.1	18.3	30.5	56.6	7.2	5.8	38.8	24.5
morelia	2022	21/09/2022	Domesticated	CM	CM8	4	M	71.4	50.3	80	14.4	25.7	42	8.1	4.8	26.2	19.4
morelia	2022	21/09/2022	Domesticated	CM	CM7	4	M	110.5	70.1	109.4	16.3	53.3	70.3	7	5	31.2	19.5
morelia	2022	21/09/2022	Domesticated	CAA	CAA3	5	M	73	51.9	78.6	15.3	25.4	47.7	7.8	5.1	25.9	14.5
morelia	2022	21/09/2022	Domesticated	CM	CM8	5	M	93.9	52.8	96	15.8	28.4	59.9	8.8	4.9	26.9	16.3
morelia	2022	21/09/2022	Domesticated	CM	CM7	5	M	91.2	63.1	105.8	17	48.8	52.9	7.6	5.2	35.4	20
morelia	2022	21/09/2022	Domesticated	CAA	CAA3	6	M	81.5	43.7	80.6	14.5	36	39.4	8.6	5.4	25.3	13.1
morelia	2022	21/09/2022	Domesticated	CM	CM8	6	M	72.9	66.6	114.6	14.1	35.9	44.9	8.4	4.9	32.1	21
morelia	2022	21/09/2022	Domesticated	CM	CM7	6	M	101.6	65.5	93.9	15.9	37.1	62.6	7.1	5.1	35	21.4
morelia	2022	21/09/2022	Domesticated	CAA	CAA3	7	M	87.9	56.4	92.8	17.6	41.9	49	9.6	5.4	33.8	20.1
morelia	2022	21/09/2022	Domesticated	CAA	CAA9	8	M	84.8	49.5	85.8	19.5	42.6	61.7	9.2	5	27.2	14.7
morelia	2022	21/09/2022	Domesticated	CAA	CAA20	8	M	79.3	57.7	97	19.9	30.4	45.1	8.3	5.1	25	12.4
morelia	2022	21/09/2022	Wild	CPF	CPF10	9	M	68.1	41.9	64.4	17.4	28.6	50.1	7.7	5.5	24.6	11.1
morelia	2022	21/09/2022	Domesticated	CAA	CAA9	9	M	104.6	50.6	90.3	23	44.6	65.4	9.9	5.7	28.9	14.8
morelia	2022	21/09/2022	Domesticated	CM	CM12	9	M	86	58.4	104.8	16.8	34.7	52.5	9.5	5	31.9	21
morelia	2022	21/09/2022	Domesticated	CAA	CAA20	9	M	88.2	42.6	82.6	15	33.9	49.5	8.3	5.9	22	11.8
morelia	2022	21/09/2022	Wild	CPF	CPF10	10	M	76.8	47.9	70.4	18.4	31.5	55.2	8.3	5.2	27	10.6
morelia	2022	21/09/2022	Domesticated	CM	CM12	10	M	83	56.4	99.6	15.6	32.8	43.3	7.8	5.4	30.8	18.4
morelia	2022	21/09/2022	Domesticated	CAA	CAA20	10	M	88	52.6	101.6	21.2	36.6	41.5	8.8	4.1	27.6	12.3
morelia	2022	21/09/2022	Wild	CPF	CPF10	11	M	68.5	48.1	67.6	15.8	32.1	52.5	8.9	5.4	25.9	11.3
morelia	2022	21/09/2022	Domesticated	CM	CM12	11	M	107.7	65.4	113.2	18.8	37.1	56.1	10.5	4.5	31.9	20.5
morelia	2022	21/09/2022	Wild	CAS	CAS2	12	M	82.6	53.8	79.8	16.4	30.8	50.2	9.9	5.5	26.4	16.3
morelia	2022	21/09/2022	Domesticated	CM	CM3	12	M	104.1	76.3	106.6	22.5	46.3	66.1	13.8	5.8	35.1	22.2
morelia	2022	21/09/2022	Wild	CPF	CPF10	12	M	74.7	46.8	66.6	14.2	30.6	49.6	7.5	5.5	23.3	9.9
morelia	2022	21/09/2022	Wild	CAS	CAS2	13	M	88.2	55.1	83	20	34.4	56.2	9.2	5.9	26.2	14.8
morelia	2022	21/09/2022	Domesticated	CM	CM3	13	M	96.4	68.1	95.5	19.8	40.6	67.1	11.7	5.6	28.5	19.1
morelia	2022	21/09/2022	Wild	CPF	CPF10	13	M	71.1	38.4	64.1	19.9	28.5	51.3	7.7	5.5	23.2	9.3
morelia	2022	21/09/2022	Domesticated	CM	CM3	14	M	114.6	73.7	108.8	20.1	51.6	80.8	12.1	4.8	35.4	24.1
morelia	2022	22/09/2022	Domesticated	CAA	CAA17	1	M	70.8	49.5	85.7	19.4	36.5	44.9	10.2	4.9	27.6	14.5
morelia	2022	22/09/2022	Domesticated	CAA	CAA14	2	M	86.8	45.9	72.7	15.8	31.1	45.7	9	5.1	25.9	12.3
morelia	2022	22/09/2022	Wild	CPF	CPF15	2	M	47.3	32.2	54.5	13.4	21.2	24.5	7.9	4.8	20.6	12.7
morelia	2022	22/09/2022	Wild	CPF	CPF8	3	M	53.1	39.8	56.6	13.9	23.3	19.8	6.8	4.8	28.3	13.4
morelia	2022	22/09/2022	Wild	CAS	CAS13	3	M	75.8	41.6	74.2	14.1	29.6	42.9	8.3	4.4	25.1	11.6
morelia	2022	22/09/2022	Domesticated	CAA	CAA19	3	M	73.8	51	79.1	19.4	30.7	46.7	11.2	5.6	24.3	12.5
morelia	2022	22/09/2022	Wild	CPF	CPF5	4	M	68.6	39.2	58.7	17.7	26.6	45	7.9	5	25.5	10
morelia	2022	22/09/2022	Wild	CPF	CPF8	4	M	64.4	43.2	62.6	13	24.1	47.8	6.7	5.4	28.7	13.3
morelia	2022	22/09/2022	Wild	CAS	CAS13	4	M	78.5	46	76.9	13.9	28.1	48	9	4.8	21.9	12.5
morelia	2022	22/09/2022	Domesticated	CAA	CAA16	4	M	83.3	51.3	83.8	13.4	32.2	42	8.8	4.9	26.6	14.2
morelia	2022	22/09/2022	Domesticated	CPP	CPP4	5	M	66.5	36.5	68.6	17.8	26.5	41	11.8	5	26.3	12.2
morelia	2022	22/09/2022	Wild	CPF	CPF5	5	M	63.2	40.2	66.2	18.1	25.2	40.8	9.1	4.9	25.3	8.3
morelia	2022	22/09/2022	Domesticated	CM	CM8	5	M	80.9	66.3	94.9	15.5	27.3	49.8	8.6	5.5	31.9	18.6
morelia	2022	22/09/2022	Domesticated	CM	CM7	7	M	100.8	67	107.7	18.8	36.9	69.3	11.3	5.2	36.8	22.9
morelia	2022	22/09/2022	Wild	CAS	CAS12	7	M	68.1	40.6	58.9	13.2	23.3	40.5	8.9	4.8	23	11.4
morelia	2022	22/09/2022	Domesticated	CM	CM7	8	M	101.7	68.9	107.1	21.4	34.9	62.7	11.2	5.7	32.2	20.9
morelia	2022	22/09/2022	Wild	CAS	CAS12	8	M	57.1	46.3	62.7	15.6	27.6	33.1	9.1	5.5	26.4	16.4
morelia	2022	22/09/2022	Domesticated	CM	CM4	9	M	108.8	66.5	100.6	15.8	27.3	72.7	10.5	5.9	34.3	20.4
morelia	2022	22/09/2022	Domesticated	CAA	CAA8	9	M	84.4	50.3	77.4	20.9	35.3	51.7	11.4	6.2	31.9	18.1
morelia	2022	22/09/2022	Domesticated	CM	CM7	9	M	91.5	65.1	105.8	18.8	27.5	65.6	8.6	5.7	40.1	24.6
morelia	2022	22/09/2022	Domesticated	CM	CM4	10	M	104.2	59.2	91.1	18	23.2	65.6	12.2	5.8	31.6	20.5
morelia	2022	22/09/2022	Domesticated	CAA	CAA9	10	M	92.6	44.1	78.3	17.8	35.6	54.4	10.7	6.4	24.4	13.3
morelia	2022	22/09/2022	Domesticated	CAA	CAA8	10	M	78.4	45.1	75.8	18	27.5	43.1	9.7	5.9	26.8	15.1
morelia	2022	22/09/2022	Domesticated	CAA	CAA20	11	M	84.3	49.9	78.1	15.7	30.2	57	8.5	3.9	26.3	13.1
morelia	2022	22/09/2022	Domesticated	CM	CM12	12	M	96.5	67.1	90.4	18.1	27.3	65.7	11.3	5.7	30.6	19.8
morelia	2022	22/09/2022	Domesticated	CM	CM3	15	M	109.8	88.5	116.9	23.2	38.1	75.9	13.4	4.4	32.8	22.2
morelia	2022	26/09/2022	Domesticated	CM	CM14	1	M	108	71.1	102.2	16.1	32	65.9	8.1	4.9	29.3	19.7
morelia	2022	26/09/2022	Domesticated	CAA	CAA19	4	M	100.3	54.6	86.8	16.8	33.2	63.4	8.3	5.1	27.5	14.3
morelia	2022	26/09/2022	Wild	CAS	CAS13	5	M	73.3	39.4	68.9	10.3	23.6	42.3	7.6	4.1	22.2	10.8
morelia	2022	26/09/2022	Wild	CPF	CPF5	6	M	57.6	40.3	55.2	13.9	24.4	39.5	7	4.5	23.2	10.7
morelia	2022	26/09/2022	Wild	CAS	CAS13	6	M	58.7	35.6	58	10.2	18.2	35.2	5.8	4.2	19.4	9.6
morelia	2022	26/09/2022	Wild	CAS	CAS13	7	M	73.8	39.9	68.6	10.8	19.9	37.9	7	4	23.4	12.1
morelia	2022	26/09/2022	Domesticated	CAA	CAA3	8	M	86.2	53.5	87.3	15.3	25.7	50.5	8	4.8	31	18.8
morelia	2022	26/09/2022	Domesticated	CM	CM8	8	M	95.9	56	82.5	13.9	21.17	56.1	8.6	5	29.4	19
morelia	2022	26/09/2022	Domesticated	CAA	CAA3	9	M	73.4	47.4	73.7	13.2	21.9	48.5	8	5	28.5	15.6
morelia	2022	26/09/2022	Domesticated	CM	CM8	9	M	98.3	63.1	96	13.8	27.5	59.4	7.4	5.1	33.8	20
morelia	2022	26/09/2022	Domesticated	CAA	CAA3	10	M	81.9	53.1	83.4	15.5	23.6	40.6	8.8	4.9	32.4	19.9
morelia	2022	26/09/2022	Domesticated	CM	CM7	10	M	122.4	78.4	108.3	17.6	32.2	77.1	9.2	5.7	42.6	28.4
morelia	2022	26/09/2022	Domesticated	CAA	CAA9	11	M	81.5	46.4	73.7	14.9	28	49.7	8.4	4.7	26.3	13.6
morelia	2022	26/09/2022	Domesticated	CM	CM7	11	M	109.8	75.3	110	19.4	31.5	62.8	10.5	6	40.7	27
morelia	2022	26/09/2022	Domesticated	CAA	CAA9	12	M	92.2	48.2	79.4	15	33.2	63	8.7	5.4	26.5	15.1
morelia	2022	26/09/2022	Domesticated	CAA	CAA9	13	M	78.7	46.8	72.5	13.8	32.2	53.6	7.8	5.1	23.9	14.3
morelia	2022	27/09/2022	Domesticated	CM	CM18	1	M	89.7	54.1	86	14.5	26.2	57.6	7.5	4.8	26.9	14
morelia	2022	27/09/2022	Wild	CPF	CPF8	4	M	52.5	37.9	58	11	15.6	35.2	5.5	5.4	24.2	12.7
morelia	2022	27/09/2022	Wild	CPF	CPF8	5	M	43.4	37.7	49.2	10.7	17.9	30.7	4.9	4.7	22.8	12.9
morelia	2022	27/09/2022	Domesticated	CAA	CAA19	5	M	83.2	47.8	74.2	15.4	31.9	52	7.6	5.1	24.2	12.1
morelia	2022	27/09/2022	Domesticated	CAA	CAA16	5	M	97.9	48.9	83.9	13.1	31.9	53	8.5	5.5	26.8	15.3
morelia	2022	27/09/2022	Domesticated	CAA	CAA16	6	M	80.4	47.3	73.4	13	29.1	44.5	7.7	4.3	22.4	12
morelia	2022	27/09/2022	Wild	CPF	CPF5	7	M	72.4	51.3	73.7	15.1	28.7	50.9	7.8	4.4	27.1	12.9
morelia	2022	27/09/2022	Wild	CAS	CAS13	8	M	67.3	42.3	73.8	11.7	21.5	47.6	7.1	3.8	24.3	11.7
morelia	2022	27/09/2022	Wild	CAS	CAS13	9	M	77.8	42	70.6	10.7	23.4	41.9	6.8	4.1	22.9	10.9
morelia	2022	27/09/2022	Domesticated	CM	CM8	10	M	83.6	61.1	83.8	16.6	25.4	55.7	10.4	5.2	30.9	20.5
morelia	2022	27/09/2022	Wild	CAS	CAS13	10	M	71	38.1	72.2	10.5	22	41.4	7.2	4.1	24.1	12.5
morelia	2022	27/09/2022	Domesticated	CAA	CAA3	11	M	92	53	83.7	15.1	23	61	7.2	4.8	28.5	17.7
morelia	2022	27/09/2022	Domesticated	CAA	CAA8	11	M	90.5	49.8	80.9	13.8	30.3	57.7	5.7	4.8	26.8	14.3
morelia	2022	27/09/2022	Domesticated	CAA	CAA8	12	M	91.2	49.1	81.4	14.9	30.7	56.1	6.2	5.8	25	14.1
morelia	2022	28/09/2022	Domesticated	CM	CM11	1	M	73.2	59.9	84.7	17.4	27.5	39.5	12.4	5.9	28.8	19.9
morelia	2022	28/09/2022	Wild	CPF	CPF19	1	M	61.8	34.6	57.8	10.3	25.7	31.1	6.4	4.4	20.9	7.7
morelia	2022	28/09/2022	Wild	CAS	CAS17	1	M	70.7	46.3	70.1	12.3	22.4	33.5	7.3	4.3	27.8	16.3
morelia	2022	28/09/2022	Domesticated	CM	CM16	1	M	85.8	61.7	87.8	16.9	26.2	57.3	7.7	5.2	31.5	22.2
morelia	2022	28/09/2022	Domesticated	CM	CM11	2	M	79.5	64.1	87.6	16.6	21.9	60.8	9	5	30.9	20.7
morelia	2022	28/09/2022	Domesticated	CM	CM18	2	M	97.1	61.1	87	16.5	31.5	47.4	9.7	5.9	29.9	19.2
morelia	2022	28/09/2022	Wild	CAS	CAS17	2	M	90.4	54.8	82	11.9	23.3	42.2	7.5	4.2	29.1	17.5
morelia	2022	28/09/2022	Domesticated	CM	CM16	2	M	95.8	67.1	94.4	16.8	26.4	63	8.7	5.3	33.4	22.4
morelia	2022	28/09/2022	Domesticated	CM	CM11	3	M	95.2	65.5	92.2	17.7	24.1	57	11.5	5	32.6	22
morelia	2022	28/09/2022	Domesticated	CAA	CAA14	3	M	84	49.7	79	12.2	25.4	50.1	8.3	4.4	29.6	15
morelia	2022	28/09/2022	Wild	CPF	CPF8	6	M	60.1	47.9	64.2	10.9	20	39.8	6	4.7	28.2	13.7
morelia	2022	28/09/2022	Domesticated	CAA	CAA19	6	M	105.3	55.4	90.1	16.3	32.8	59.8	7.8	5.1	26.4	14.4
morelia	2022	28/09/2022	Wild	CPF	CPF8	7	M	32	34.6	48	10.9	16.3	20.7	4.2	5.6	22.8	13.1
morelia	2022	28/09/2022	Domesticated	CAA	CAA19	7	M	79.5	46.6	74.6	15.1	34.3	51.6	7.7	4.7	24.4	11.9
morelia	2022	28/09/2022	Domesticated	CAA	CAA16	7	M	87.7	47.2	81.4	13.7	32.7	54.8	7.2	5	25.5	14
morelia	2022	28/09/2022	Domesticated	CAA	CAA16	8	M	75.7	42.9	71.5	12.9	20.5	40.6	7.1	5.3	25.2	13.8
morelia	2022	28/09/2022	Domesticated	CM	CM8	11	M	89.4	51.7	83.2	14.5	25.7	38.9	9.4	4.8	25.4	17.5
morelia	2022	28/09/2022	Domesticated	CAA	CAA20	12	M	95.2	53.7	79.9	15.2	24.1	59.4	8.3	3.6	26.1	13.8
morelia	2022	29/09/2022	Domesticated	CM	CM8	12	M	122	60.3	103.5	15.4	30	75.9	10.9	4.2	29	20.4
morelia	2022	30/09/2022	Wild	CPF	CPF19	2	M	56.3	38	62.4	14.5	23.7	34.5	7.7	4.6	22.6	9
morelia	2022	30/09/2022	Domesticated	CAA	CAA14	4	M	77	50.1	88.1	12.5	26.9	43.3	6.6	4.9	29.8	15.1
morelia	2022	30/09/2022	Domesticated	CPP	CPP18	4	M	62.1	45.7	75	14	20.2	30.4	7.7	5.5	27.3	12.6
morelia	2022	30/09/2022	Domesticated	CM	CM6	6	M	99.4	64	97.3	12.2	25.4	53.3	7.1	5.2	35.2	24.2
morelia	2022	30/09/2022	Domesticated	CM	CM6	7	M	91.5	61.8	104.6	14.7	28.9	46.6	7.7	5.1	32	22.3
morelia	2022	5/10/2022	Domesticated	CAA	CAA19	8	M	99.6	56.4	89.2	16.9	31.3	59.6	9.8	5.1	30.1	16.6
morelia	2022	5/10/2022	Domesticated	CAA	CAA19	9	M	88	46.2	81.3	15	31.3	54.2	7.7	5.1	28.3	13.6
morelia	2022	5/10/2022	Domesticated	CM	CM6	10	M	106.9	59.8	91.9	11.7	29.4	54.3	6.2	5.5	29.4	19.5
morelia	2022	5/10/2022	Wild	CAS	CAS2	18	M	75.1	44.8	72.4	10.9	20.8	44.2	5.4	3.8	22.4	12.6
morelia	2022	5/10/2022	Wild	CAS	CPF10	25	M	57.4	36.2	54.7	11.2	18	40.7	5.9	4.6	21.9	10
morelia	2022	5/10/2022	Wild	CPF	CPF10	26	M	54.2	37.8	56.8	10.9	18.4	38	6.1	4.7	24.4	11.4
morelia	2022	5/10/2022	Wild	CPF	CPF10	27	M	47.3	42.9	53.5	10.9	16.2	32.6	4.6	4.5	22.5	11.8
morelia	2022	6/10/2022	Domesticated	CM	CM1	1	M	95.9	69.6	90.5	18.7	27.7	79.3	11.1	4.8	33.6	19.4
morelia	2022	6/10/2022	Domesticated	CM	CM13	1	M	83.1	64.9	88.1	17.2	32.1	58.3	8.5	5.7	33.1	21
morelia	2022	6/10/2022	Wild	CPF	CPF20	1	M	61.3	38	50.8	12.3	24.3	40.7	4.7	4.2	18.8	7.6
morelia	2022	6/10/2022	Domesticated	CM	CM13	2	M	106.4	81.3	124.6	17.1	29.7	65.5	7.3	4.9	33.4	24.2
morelia	2022	6/10/2022	Domesticated	CM	CM13	3	M	88.9	73.2	99.6	16.6	25.1	55.5	7.7	5.5	36.4	23.2
morelia	2022	6/10/2022	Domesticated	CM	CM14	3	M	102	70.8	101.6	15.8	29.7	71.1	8.2	4.8	31.3	20.1
morelia	2022	6/10/2022	Domesticated	CM	CM18	3	M	94.8	59.8	88.9	13.7	26.2	69.8	9.3	4.4	30.4	16.5
morelia	2022	6/10/2022	Domesticated	CM	CM18	4	M	105.2	67.5	101.3	15.4	29.9	66.7	10.9	5.6	33.4	18.9
morelia	2022	6/10/2022	Domesticated	CAA	CAA14	7	M	80.1	52.5	82.4	10.9	21.1	44.3	6.2	5	28.2	15.4
morelia	2022	7/10/2022	Domesticated	CAA	CAA18	1	M	72	45.3	68.5	14	27.3	52	8.1	5.1	23.9	13.7
morelia	2022	7/10/2022	Domesticated	CM	CM20	1	M	116	66.6	99.5	18.4	34.5	71.7	10.2	4.7	31.7	20.3
morelia	2022	7/10/2022	Domesticated	CM	CM1	2	M	96.8	62.4	93.1	16	29.5	64.1	10.4	5	30.1	16.7
morelia	2022	7/10/2022	Wild	CPF	CPF19	3	M	69.3	44.9	68.5	15	24.3	44.5	7.5	4.2	25.3	11.3
morelia	2022	7/10/2022	Domesticated	CM	CM11	4	M	76.4	51	75	15	20.6	45	9	5.1	31.2	19.9
morelia	2022	7/10/2022	Domesticated	CM	CM11	5	M	96.2	71.1	97.4	14.5	26.5	59.4	8.1	4.8	32.5	22
morelia	2022	8/10/2022	Wild	CPF	CPF19	4	M	51.2	33.1	55.5	10.5	20.2	32.8	5.9	4.4	23.6	8.9
morelia	2022	8/10/2022	Domesticated	CM	CM14	6	M	78.7	73.3	89.8	17.4	29	52.5	8.5	5.1	34.9	24.4
morelia	2022	8/10/2022	Domesticated	CM	CM14	7	M	89.3	56.2	85.9	16.4	24.9	59.4	9.1	5.1	32.4	21.4
morelia	2022	8/10/2022	Domesticated	CM	CM18	7	M	94.7	63.1	99.6	17.8	25.2	62.6	9.7	5	37.3	21.9
morelia	2022	8/10/2022	Domesticated	CAA	CAA19	10	M	98.4	54.2	94.7	21.5	32.1	60	10.9	5.2	30.9	16.6
morelia	2022	10/10/2022	Domesticated	CAA	CAA14	8	M	64.1	44.8	68.9	13	19.8	48.1	6.1	4.5	27.1	14.6
morelia	2022	10/10/2022	Domesticated	CAA	CAA14	9	M	54.2	39.7	59.7	15.4	23	33.6	6.7	5	25.5	12.7
morelia	2022	11/10/2022	Domesticated	CM	CM5	1	M	73.2	55	83.2	11.4	20.9	38.3	8.2	5.9	32.7	21.3
morelia	2022	11/10/2022	Domesticated	CM	CM11	7	M	70.5	50.3	76.6	15.1	20.9	40.3	11.6	5.9	34.6	25
morelia	2022	11/10/2022	Domesticated	CM	CM16	7	M	71	55.6	85	22.2	24.4	45.4	11	6.4	32.3	20.9
morelia	2022	11/10/2022	Domesticated	CM	CM13	7	M	79.1	67.3	90.6	17.5	23.2	44.6	9.5	5.9	39.1	25.2
morelia	2022	11/10/2022	Domesticated	CM	CM18	8	M	69.6	53.4	91.8	15.1	19.2	39.3	10.4	6	33.9	23.1
morelia	2022	11/10/2022	Domesticated	CM	CM16	8	M	74.1	51.2	83.3	17.3	24	36.1	8.4	4.8	31	20.4
morelia	2022	11/10/2022	Domesticated	CM	CM13	8	M	69.3	63.4	82.4	17.5	23	40.5	10.1	6.4	33.3	24.3
morelia	2022	11/10/2022	Domesticated	CM	CM18	9	M	90.5	61.4	105	15.8	25.1	54.3	10.7	5.5	37.1	22.4
morelia	2022	11/10/2022	Domesticated	CM	CM16	9	M	70.5	54.1	71.4	18	25.4	34.6	9.6	5.7	32.6	22.3
morelia	2022	12/10/2022	Domesticated	CM	CM5	1	M	64.5	55.6	77.9	15	20.4	42.4	7.3	6.3	33.3	20.9
morelia	2022	12/10/2022	Domesticated	CM	CM1	4	M	87.6	50.2	70.8	17.8	22.9	54.9	9.6	5.9	30.6	16.7
morelia	2022	12/10/2022	Domesticated	CM	CM1	5	M	89.6	50.9	83.8	17	25.1	65.6	9.9	5.8	30.1	18.4
morelia	2022	13/10/2022	Domesticated	CM	CM20	2	M	59	45.5	69.7	14.1	27.1	45.1	8.9	5.1	25.9	16.7
morelia	2022	13/10/2022	Wild	CPF	CPF15	3	M	33.4	36.6	53.1	14.4	18.7	20.5	6.4	5.2	23.9	13.1
morelia	2022	13/10/2022	Domesticated	CM	CM20	3	M	67.4	50.3	80.3	15.2	28.8	49.4	8.8	6	28.7	16.7
morelia	2022	13/10/2022	Domesticated	CM	CM14	6	M	89	71.8	106.7	16	30.4	49.6	8.8	5.6	37	24.8
morelia	2022	13/10/2022	Domesticated	CM	CM1	7	M	65.8	55.1	80.1	18	31.7	40.3	9.8	5.1	31.2	18.8
morelia	2022	13/10/2022	Domesticated	CM	CM13	9	M	63.7	71.8	88.4	22.5	29.2	41.9	10.6	6.6	37.3	26
morelia	2022	13/10/2022	Domesticated	CM	CM11	9	M	89.4	61.3	85.2	17.9	21.6	51.8	11.2	5.3	32.6	24.3
morelia	2022	13/10/2022	Domesticated	CM	CM13	10	M	71.3	63.9	88.9	16.6	22.2	46.2	11.3	5.6	36.9	24.1
morelia	2022	13/10/2022	Domesticated	CM	CM18	10	M	52.1	32.8	62.8	15.5	26.8	45.5	10.9	5.1	36.3	22.6
morelia	2022	13/10/2022	Domesticated	CM	CM18	15	M	74.4	52.7	81.1	15.8	22.8	41.6	10.4	5	34.7	20.9
morelia	2022	18/10/2022	Domesticated	CM	CM1	8	M	68.3	47.5	64.1	18.4	23.5	39.7	9.1	5.8	28.9	18.4
morelia	2022	18/10/2022	Domesticated	CM	CM1	9	M	79.8	50.2	70	17.2	27.4	60.1	8.5	5.4	28.7	14.7
morelia	2022	19/10/2022	Domesticated	CM	CM1	10	M	99.5	61.7	89	18.5	37.1	69.8	9.8	4.1	31	16.9
morelia	2022	19/10/2022	Wild	CPF	CPF5	9	M	56.7	49.7	63.7	9.9	21.3	39.4	7.5	5	26.2	11.2
morelia	2022	19/10/2022	Wild	CPF	CPF5	10	M	49.1	39.1	59.9	10.1	16.7	34	7.5	5.2	25.7	10.8
morelia	2022	19/10/2022	Domesticated	CM	CM20	3	M	91.8	61.8	79.9	15.5	37.2	62.9	8.6	5	26.6	18.5
morelia	2022	19/10/2022	Domesticated	CM	CM5	3	M	79.3	54.4	86.4	15.1	22.7	51.3	8.2	5	29.8	19.5
morelia	2022	19/10/2022	Wild	CPF	CPF19	7	M	54.5	39.6	58.6	9.3	22.2	36	7.7	4.7	20	12
morelia	2022	19/10/2022	Wild	CPF	CPF19	8	M	55.6	37.6	56.7	9.8	24.6	32.5	5.2	5	20.3	11
morelia	2022	24/10/2022	Wild	CPF	CPF3	4	M	39.4	37.2	44.1	7.8	16.6	30.9	5.3	5	19.6	10.6
morelia	2022	24/10/2022	Domesticated	CM	CM11	10	M	87.9	52.7	75.8	17.2	26.2	56.4	9.5	5	29.1	18.8
morelia	2022	24/10/2022	Domesticated	CM	CM16	10	M	94.1	72.1	97	21.9	41.3	64.4	10.4	5.3	34.4	22.8
morelia	2022	24/10/2022	Domesticated	CM	CM16	11	M	75	53	75.8	19.3	23.1	49.4	7.4	4.6	26.8	19.1
morelia	2022	24/10/2022	Domesticated	CM	CM16	12	M	89.3	63.7	82.7	20.6	30.1	63.9	9.5	4.8	30.3	19.8
morelia	2022	25/10/2022	Wild	CPF	CPF5	11	M	55.1	42.8	58	10.1	19.8	40	5.9	5.1	25.1	11
morelia	2022	25/10/2022	Domesticated	CM	CM13	11	M	88.8	76.8	104.5	22	27.3	56.7	11.2	6.3	35.4	22.4
morelia	2022	25/10/2022	Domesticated	CM	CM13	13	M	96.5	75.8	104.7	19.7	30	59.6	9.9	5.3	36.4	24.3
morelia	2022	25/10/2022	Domesticated	CM	CM11	11	M	95.8	51.7	81.8	17	28.6	62.4	9.8	5.4	28.1	16.8
morelia	2022	25/10/2022	Domesticated	CM	CM11	12	M	75.8	57.9	84.7	15.7	34.5	62.8	10	5	31.2	20.8
morelia	2022	25/10/2022	Domesticated	CM	CM16	13	M	93.9	67.3	90.3	19.3	39.6	63.4	10.1	5	32	22.4
morelia	2022	25/10/2022	Domesticated	CM	CM16	14	M	96.5	58.3	91.4	20.2	31.4	62	9.9	4.6	30	19.3
morelia	2023	12/7/2023	Wild	CF	CF3	1	M	57.1	40.2	62.4	18.9	32.9	36.7	7.5	5.5	25.8	17.9
morelia	2023	20/07/2023	Wild	CF	CF12	1	M	49.5	30.8	50	17.1	27.2	31.9	11	3.8	25.4	17.9
morelia	2023	26/7/2023	Wild	CF	CF1	1	M	56.3	44.8	63.2	19.4	27.2	32.8	7.8	4.4	29.4	22.7
morelia	2023	26/7/2023	Wild	CF	CF2	4	M	53.1	43.6	65.9	18.7	28.5	33.5	8.2	6.2	30.7	21.1
morelia	2023	26/7/2023	Wild	CF	CF2	2	M	61.3	49	65.6	17.4	30.8	39.8	6.7	5.6	29.1	20.1
morelia	2023	26/7/2023	Wild	CF	CF3	2	M	67.3	40.9	72.6	20.9	30.6	40.3	6.7	5.2	29.7	20.8
morelia	2023	26/7/2023	Domesticated	CAA	CAA	1	M	79.1	37.3	78.8	23.1	29	45.9	8.6	4.7	20.4	10.4
morelia	2023	27/7/2023	Wild	CF	CF1	2	M	58.3	42.8	68	17.9	28.6	30.5	8.2	4.6	31.7	26.4
morelia	2023	27/7/2023	Wild	CF	CF7	1	M	53.6	39.1	72.2	16.3	20	48.8	7.7	6.1	31.5	22.9
morelia	2023	27/7/2023	Domesticated	CAA	CAA20	1	M	55.9	33.9	51.7	15.6	21.4	44.8	7.3	3.2	16.1	6.3
morelia	2023	1/8/2023	Domesticated	CAA	CAA4	1	M	116.5	64.3	113.4	19.5	37.7	59.4	9.4	5.3	25.8	13.2
morelia	2023	1/8/2023	Domesticated	CAA	CAA16	1	M	61.9	40.5	66.5	16.6	31.8	41	10	3.7	23.6	10.5
morelia	2023	1/8/2023	Domesticated	CAA	CAA9	1	M	86.7	34.2	91.9	22.3	24.2	33.5	9.9	3.4	23.4	10.9
morelia	2023	1/8/2023	Wild	CF	CF2	5	M	50.8	32.7	50.6	19.1	28.5	31.7	7.4	5.5	32.2	28.6
morelia	2023	1/8/2023	Domesticated	CPP	CPP2	1	M	85.2	39.4	72	15.2	26.8	44.6	13.2	4	23.6	13.8
morelia	2023	1/8/2023	Domesticated	CAA	CAA12	1	M	55.3	37.2	64.4	16.3	24	37.6	8.5	3.7	19.7	9.6
morelia	2023	3/8/2023	Wild	CF	CF1	3	M	57.5	36.9	66.5	18	25.1	30	7.5	4.3	32.4	24.9
morelia	2023	3/8/2023	Domesticated	CAA	CAA8	1	M	105.3	56.4	101.9	19.3	32.6	65.5	7.4	4.4	20.4	8.8
morelia	2023	3/8/2023	Domesticated	CAA	CAA16	1	M	66.7	40.8	67.7	16.1	26.9	37.4	7.2	4.1	23.9	11.9
morelia	2023	8/8/2023	Wild	CF	CF1	4	M	57	36.8	59.4	17.8	27	31.7	6.4	4.5	23.9	15.8
morelia	2023	8/8/2023	Domesticated	CAA	CAA14	1	M	98.9	55.6	103.3	19.7	39.2	58.8	8.5	4.3	23.6	12.5
morelia	2023	8/8/2023	Domesticated	CAA	CAA15	1	M	102.4	60.7	96.9	19.4	35.8	64.1	9.4	4.5	27.6	24.7
morelia	2023	9/8/2023	Wild	CF	CF2	1	M	54.7	31.4	63.2	19.1	31.3	34.3	6.8	5.6	29.4	20.7
morelia	2023	9/8/2023	Wild	CF	CF3	1	M	54.6	55.7	69	20.7	30.4	37.7	9.4	5.1	31.4	22.4
morelia	2023	9/8/2023	Wild	CF	CF3	2	M	62.4	43.3	44.5	19.5	30.1	35.6	8.4	5.4	29.5	21.6
morelia	2023	9/8/2023	Domesticated	CAA	CAA4	1	M	145	65.5	123.3	21.1	42.4	96.4	11.2	4.7	25.4	14.8
morelia	2023	9/8/2023	Domesticated	CAA	CAA4	2	M	150.2	77.3	133.4	20.3	43.4	96.3	11.3	4.4	30.6	17.4
morelia	2023	9/8/2023	Domesticated	CAA	CAA8	1	M	106.6	65.6	117.5	17.9	35.7	67.2	10.5	5.2	26.5	10.5
morelia	2023	9/8/2023	Domesticated	CAA	CAA9	1	M	86.7	54.3	94.4	15	34.3	57	7.5	4.1	24.6	11.4
morelia	2023	9/8/2023	Domesticated	CAA	CAA15	1	M	95	62.8	106.5	16.4	37.9	62.6	10	3.7	22.7	15.6
morelia	2023	9/8/2023	Domesticated	CAA	CAA16	1	M	72.7	54	91.6	14.1	26.6	55.5	7.4	4	26.2	12.2
morelia	2023	9/8/2023	Domesticated	CAA	CAA18	1	M	115.5	54.2	103.4	15.6	33.6	61.6	8.3	5.2	25.4	12.9
morelia	2023	10/8/2023	Wild	CF	CF1	1	M	60.4	45.1	69.9	18.3	28.5	34.4	7.4	4.9	31.9	26.4
morelia	2023	10/8/2023	Wild	CF	CF1	2	M	61.6	52.5	76	21.1	28.4	34.6	8.8	5	31	24.3
morelia	2023	10/8/2023	Domesticated	CAA	CAA2	1	M	169	80	125.5	22.1	31.6	97.4	11.9	5.7	34.7	18.6
morelia	2023	10/8/2023	Wild	CF	CF2	1	M	53	42.5	58.8	18	29.3	33.1	7.5	5.3	31.4	22.1
morelia	2023	10/8/2023	Domesticated	CAA	CAA10	1	M	125.9	70.2	106.8	18	42.6	83.5	9.8	4.4	32.9	16
morelia	2023	10/8/2023	Domesticated	CAA	CAA17	1	M	117.2	60.7	98.1	17.3	34.5	73.4	9.7	4.2	28.6	13.7
morelia	2023	12/8/2023	Domesticated	CAA	CAA4	1	M	153.9	56.6	114.9	19.4	33.7	107.8	9.9	5.2	33	16.6
morelia	2023	15/8/2023	Domesticated	CAA	CAA4	2	M	149	74	128	20.2	36.8	100.6	9.7	4	31	15.8
morelia	2023	15/8/2023	Wild	CF	CF3	1	M	53.3	42.5	63	18.9	26.9	32.5	6.4	4.2	29.3	21.2
morelia	2023	15/8/2023	Wild	CF	CF2	1	M	55.8	37.7	60.1	15.9	29.2	32.6	6.3	5.2	29.6	20.1
morelia	2023	15/8/2023	Domesticated	CAA	CAA2	1	M	126.3	73.1	108.8	21.3	40.7	78	11.1	5.2	34.3	19.5
morelia	2023	15/8/2023	Wild	CF	CF1	1	M	52.8	43.4	65.9	17.4	26.1	34.3	6.7	4.4	29.7	13.3
morelia	2023	15/8/2023	Domesticated	CAA	CAA10	1	M	108.4	52.2	87	18.1	37.2	62.7	9.7	4.5	31.7	15.9
morelia	2023	18/8/2023	Domesticated	CPP	CPP4	1	M	101.6	53.9	93.4	20.1	32	56.7	13.2	5.8	32.3	15.9
morelia	2023	16/8/2023	Domesticated	CPP	CPP5	1	M	71.7	33.4	67	15.4	21.7	37.9	8.4	7.3	20.5	14.2
morelia	2023	16/8/2023	Domesticated	CAA	CAA10	1	M	86.4	55.1	91.4	20.3	27	54.3	10.3	5.1	30.7	18.3
morelia	2023	16/8/2023	Domesticated	CAA	CAA2	1	M	63.6	47.2	72.5	17.6	26.4	48.4	8.6	5.8	25.2	12
morelia	2023	16/8/2023	Domesticated	CAA	CAA10	2	M	122	56.7	102.4	25.2	31.1	68.3	13.6	11.5	36.8	23.6
morelia	2023	16/8/2023	Domesticated	CAA	CAA2	2	M	87.2	62.5	99.5	21.1	34.3	53.4	11.8	6.8	36.8	18.6
morelia	2023	17/8/2023	Domesticated	CPP	CPP4	1	M	102.8	56.7	97.9	20.2	34.6	63.7	14	5.5	30.7	15
morelia	2023	17/8/2023	Domesticated	CAA	CAA4	1	M	155.4	78.6	128.7	20.3	37.1	106.7	9.7	4.9	29.4	15.3
morelia	2023	17/8/2023	Wild	CF	CF3	1	M	56.9	37.7	56.9	17.5	27	37.1	7.1	4.3	26.1	18.5
morelia	2023	17/8/2023	Domesticated	CPP	CPP2	1	M	90.8	53.9	88.4	15.6	30.4	52.1	10.7	4.6	27.4	14.8
morelia	2023	17/8/2023	Domesticated	CAA	CAA18	1	M	95.2	55.1	92.3	18.9	37.5	59.4	9	4.7	22.1	11
morelia	2023	18/8/2023	Wild	CF	CF3	1	M	52.4	31.9	67.1	16.1	24.6	25.8	4.5	5.5	24.3	19.3
morelia	2023	18/8/2023	Wild	CF	CF3	2	M	47.3	36.4	65.3	19.6	26.1	28.9	5.2	5.5	28.1	20.1
morelia	2023	18/8/2023	Wild	CF	CF3	3	M	51.6	28.7	58.6	16.3	26.5	28.5	5.4	4.6	27	19.9
morelia	2023	18/8/2023	Wild	CF	CF2	1	M	45.5	29.7	54.4	18.4	25	27.7	4.1	5.2	25.2	19.6
morelia	2023	18/8/2023	Domesticated	CAA	CAA9	1	M	103.9	58.6	87.4	17.5	25.8	60.8	6	3.5	25.2	15.6
morelia	2023	23/8/2023	Domesticated	CAA	CAA3	1	M	105.9	64.1	104.5	16.7	34.4	61.4	9.9	5	28.1	14.5
morelia	2023	23/8/2023	Wild	CF	CF3	1	M	53.3	36	64.3	17.1	23.9	29	6.7	4.8	25.3	19
morelia	2023	23/8/2023	Domesticated	CAA	CAA2	1	M	121	69.6	97.9	19.9	32.4	60	9.3	4.9	34.1	19.6
morelia	2023	23/8/2023	Domesticated	CAA	CAA2	2	M	102.1	62.1	94	19.4	38	65.3	9.1	5.6	31.3	17.2
morelia	2023	23/8/2023	Domesticated	CPP	CPP2	1	M	82.7	48.2	76.6	15	29.7	49.9	9	4.4	25.2	14
morelia	2023	23/8/2023	Domesticated	CAA	CAA10	1	M	140.5	70.9	113.6	18.8	35	76.9	11	4.9	35	18.7
morelia	2023	23/8/2023	Domesticated	CAA	CAA10	2	M	151	69.1	109.2	19.6	41.5	73.8	10.4	4.7	33.2	15.5
morelia	2023	24/8/2023	Domesticated	CPP	CPP4	1	M	108.1	48.3	85.4	19.1	27.9	58.9	11.8	5.6	31.7	15.3
morelia	2023	24/8/2023	Domesticated	CAA	CAA3	1	M	132.4	68.2	111.6	21	51.3	79.5	10.9	6	26.5	12.6
morelia	2023	24/8/2023	Domesticated	CAA	CAA3	2	M	122.7	76.4	105.5	18.4	33.7	65.5	9.3	4.5	32	15.7
morelia	2023	24/8/2023	Domesticated	CPP	CPP2	1	M	86.5	49.1	76.4	16	27.5	52	11.4	4.9	28.7	14.6
morelia	2023	24/8/2023	Domesticated	CPP	CPP9	1	M	108.5	51.9	96	18.9	31.7	65.2	12.4	4.9	26.7	12
morelia	2023	24/8/2023	Wild	CF	CF3	1	M	50.1	39.8	65.3	19	27	30	7.2	5.4	27.1	18.9
morelia	2023	24/8/23	Domesticated	CAA	CAA10	1	M	127.8	69.7	107.7	18.9	34.7	78.9	9.1	4.7	36.5	19
morelia	2023	24/8/23	Domesticated	CAA	CAA10	2	M	122.2	63.8	104	17.3	30	69.7	9.8	3.9	32.3	14.4
morelia	2023	24/8/23	Domesticated	CAA	CAA10	3	M	132.8	69.5	116	19.7	38.5	84.9	10.3	5	35.8	18.1
morelia	2023	25/8/2023	Domesticated	CAA	CAA3	1	M	115.8	56.8	103.1	21.5	41.1	76.8	12	4.4	31.3	14.7
morelia	2023	25/8/2023	Domesticated	CAA	CAA3	2	M	133.9	73.2	123.6	17.5	36.2	92	4.5	4.5	37.4	19.3
morelia	2023	25/8/2023	Domesticated	CPP	CPP9	1	M	91.8	40.7	79.8	15.4	29.6	58.6	18.2	6.3	27.4	12
morelia	2023	30/8/2023	Wild	CAS	CAS4	1	M	89.8	43.3	79	12.4	23.3	52.8	7	4.2	26.2	14.6
morelia	2023	30/8/2023	Wild	CAS	CAS4	2	M	94.9	46.1	78.2	13.7	24.1	60.8	6.9	4	23.8	12.7
morelia	2023	30/8/2023	Domesticated	CAA	CAA3	1	M	116.7	59.4	97.1	16.6	32.2	67.8	8.9	4.5	28.7	14.5
morelia	2023	30/8/2023	Domesticated	CAA	CAA3	2	M	147.8	74.1	130.5	18.5	34.9	90	9.7	4.4	32.6	18
morelia	2023	30/8/2023	Wild	CAS	CAS9	1	M	75.1	46.9	66.8	12.3	20.3	47.2	6.9	4.5	27.3	13.7
morelia	2023	30/8/2023	Wild	CAS	CAS9	2	M	68.4	41.1	65	13	19.4	43.2	6	4.1	26.1	14.2
morelia	2023	01/09/2023	Wild	CAS	CAS4	1	M	72.7	41.1	68	12.2	23	36.4	6.7	3.8	26.3	15
morelia	2023	01/09/2023	Wild	CAS	CAS4	2	M	79.6	47.5	78.6	12.5	23.9	49.4	6.5	3.7	27.5	15
morelia	2023	01/09/2023	Domesticated	CAA	CAA3	1	M	106.3	60.2	98.9	15.2	29.6	62	9.3	4.2	28.5	14.9
morelia	2023	01/09/2023	Domesticated	CAA	CAA3	2	M	120.9	69.7	110.1	18.4	36.8	75	10.5	3.8	30.9	15.4
morelia	2023	01/09/2023	Wild	CAS	CAS11	1	M	80.9	41.5	85.8	15.6	20	42.8	6.4	4.3	30	17.5
morelia	2023	01/09/2023	Wild	CAS	CAS3	1	M	64.7	28.4	69.4	15.9	27.4	36	7.3	5.6	23.1	12.8
morelia	2023	01/09/2023	Wild	CAS	CAS9	1	M	64.2	36.8	65.4	14.6	17.4	35.8	6.6	5.3	26.5	15
morelia	2023	02/09/2023	Domesticated	CAA	CAA3	1	M	122.6	68.2	110.9	17.5	32.8	78	10.6	4.5	29.9	15
morelia	2023	02/09/2023	Wild	CAS	CAS4	1	M	97.5	50.2	85.2	13.8	21.7	55.9	6.8	3.4	24	13.8
morelia	2023	05/09/2023	Wild	CAS	CAS3	1	M	79.7	46.8	81.6	13.1	23.3	39.9	8.2	4.8	28.5	17.5
morelia	2023	05/09/2023	Domesticated	CPP	CPP7	1	M	79.7	49.3	76.3	17.9	25.1	50.7	11	5	25.7	12.7
morelia	2023	05/09/2023	Wild	CAS	CAS9	1	M	64.2	30.8	60.6	12	18.1	33.8	7.2	4.6	21.7	17.8
morelia	2023	6/9/2023	Wild	CAS	CAS4	1	M	91.8	46.3	91.1	13.5	23.2	49.1	7.4	4	27.5	16.3
morelia	2023	6/9/2023	Wild	CAS	CAS5	1	M	77.9	39.7	70.5	11.4	21	46.3	6	3.4	20.3	9.4
morelia	2023	8/9/2023	Wild	CF	CF1	1	M	61.1	38.8	60.9	18.8	27.3	36.6	6.7	4.9	26.8	19.5
morelia	2023	8/9/2023	Domesticated	CPP	CPP6	1	M	114.2	59.3	92.5	21.1	37.3	68.1	14.2	6.4	29.8	13.1
morelia	2023	8/9/2023	Domesticated	CPP	CPP10	1	M	105.8	53.1	96.4	20.4	29.5	57.1	13.6	5.8	30.1	12.6
morelia	2023	18/9/2023	Domesticated	CAA	CAA3	1	M	116.8	60.2	99.5	18	30.8	72.5	9.6	4.7	30.1	12.4
morelia	2023	18/9/2023	Wild	CF	CF3	1	M	59.7	34.7	65.4	12.3	21.8	32.3	6.8	5.4	27.8	19.8
morelia	2023	18/9/2023	Wild	CF	CF3	2	M	62.3	39.9	69.6	19.9	25.4	35.4	7.1	4.9	26.2	18.7
morelia	2023	18/9/2023	Domesticated	CAA	CAA2	1	M	119.9	63.8	99.9	20.8	34.7	71.4	11.2	5.6	34.5	11.4
morelia	2023	18/9/2023	Domesticated	CPP	CPP2	1	M	88.5	48	83.5	19.2	29.8	58.6	13.7	8.4	24.7	12.5
morelia	2023	18/9/2023	Domesticated	CAA	CAA10	1	M	116.1	61.6	101.9	19.8	34.1	68.1	11.4	5.4	32.4	16.7
morelia	2023	22/8/2023	Domesticated	CPP	CPP4	1	M	104.7	52.1	100.7	20.4	30.9	57	8.6	5.6	39.1	17.8
morelia	2023	22/8/2023	Wild	CF	CF3	1	M	54.3	38	58.7	19.2	27.8	31.2	5.5	4.6	29	20.8
morelia	2023	22/8/2023	Domesticated	CPP	CPP2	1	M	81.5	37.1	67	15.2	23.4	43.6	6.9	5	23.3	14

## Sheet: nectar_volume
year	condition	species	id_plant	sex	VN
2021	Domesticated	3CPP	1CPP10	Pistillate	105
2021	Domesticated	3CPP	1CPP12	Pistillate	122
2021	Domesticated	3CPP	1CPP13	Pistillate	133
2021	Domesticated	3CPP	1CPP14	Pistillate	118.333
2021	Domesticated	3CPP	1CPP15	Pistillate	200
2021	Domesticated	3CPP	1CPP16	Pistillate	90.75
2021	Domesticated	3CPP	1CPP17	Pistillate	107
2021	Domesticated	3CPP	1CPP18	Pistillate	94
2021	Domesticated	3CPP	1CPP20	Pistillate	162
2021	Domesticated	3CPP	1CPP3	Pistillate	180
2021	Domesticated	3CPP	1CPP5	Pistillate	88.3333
2021	Domesticated	3CPP	1CPP6	Pistillate	20
2021	Domesticated	3CPP	1CPP7	Pistillate	107
2021	Domesticated	3CPP	1CPP8	Pistillate	120.8
2021	Domesticated	3CPP	1CPP9	Pistillate	99
2021	Domesticated	5CAA	1CAA1	Pistillate	38
2021	Domesticated	5CAA	1CAA10	Pistillate	120
2021	Domesticated	5CAA	1CAA12	Pistillate	42.6667
2021	Domesticated	5CAA	1CAA13	Pistillate	78
2021	Domesticated	5CAA	1CAA14	Pistillate	171.25
2021	Domesticated	5CAA	1CAA15	Pistillate	69
2021	Domesticated	5CAA	1CAA16	Pistillate	113
2021	Domesticated	5CAA	1CAA17	Pistillate	70
2021	Domesticated	5CAA	1CAA20	Pistillate	80
2021	Domesticated	5CAA	1CAA3	Pistillate	87
2021	Domesticated	5CAA	1CAA4	Pistillate	96.1667
2021	Domesticated	5CAA	1CAA5	Pistillate	100.667
2021	Domesticated	5CAA	1CAA6	Pistillate	44.6667
2021	Domesticated	5CAA	1CAA7	Pistillate	89.6
2021	Domesticated	5CAA	1CAA8	Pistillate	80
2021	Domesticated	5CAA	1CAA9	Pistillate	43
2021	Domesticated	6CM	1CM1	Pistillate	84
2021	Domesticated	6CM	1CM11	Pistillate	77.5
2021	Domesticated	6CM	1CM13	Pistillate	70
2021	Domesticated	6CM	1CM16	Pistillate	116.167
2021	Domesticated	6CM	1CM19	Pistillate	190
2021	Domesticated	6CM	1CM2	Pistillate	205
2021	Domesticated	6CM	1CM3	Pistillate	157.5
2021	Domesticated	6CM	1CM5	Pistillate	90
2021	Domesticated	6CM	1CM7	Pistillate	35
2021	Domesticated	6CM	1CM8	Pistillate	95
2021	Domesticated	6CM	1CM9	Pistillate	70
2021	Wild	4CAS	1CAS1	Pistillate	25.1429
2021	Wild	4CAS	1CAS10	Pistillate	33.25
2021	Wild	4CAS	1CAS11	Pistillate	42
2021	Wild	4CAS	1CAS13	Pistillate	2.33333
2021	Wild	4CAS	1CAS2	Pistillate	7.66667
2021	Wild	4CAS	1CAS4	Pistillate	34.1429
2021	Wild	4CAS	1CAS5	Pistillate	44.6667
2021	Wild	4CAS	1CAS8	Pistillate	8.33333
2021	Wild	4CAS	1CAS9	Pistillate	28
2022	Domesticated	3CPP	2CPP15	Pistillate	25
2022	Domesticated	3CPP	2CPP20	Pistillate	107.5
2022	Domesticated	3CPP	2CPP3	Pistillate	86.6667
2022	Domesticated	3CPP	2CPP4	Pistillate	165
2022	Domesticated	3CPP	2CPP9	Pistillate	137.5
2022	Domesticated	5CAA	2CAA10	Pistillate	5
2022	Domesticated	5CAA	2CAA14	Pistillate	5
2022	Domesticated	5CAA	2CAA16	Pistillate	98
2022	Domesticated	5CAA	2CAA19	Pistillate	15
2022	Domesticated	5CAA	2CAA3	Pistillate	28.2
2022	Domesticated	5CAA	2CAA4	Pistillate	69.5
2022	Domesticated	5CAA	2CAA5	Pistillate	50
2022	Domesticated	5CAA	2CAA8	Pistillate	36
2022	Domesticated	5CAA	2CAA9	Pistillate	49
2022	Domesticated	6CM	2CM11	Pistillate	69
2022	Domesticated	6CM	2CM12	Pistillate	64.5
2022	Domesticated	6CM	2CM13	Pistillate	70
2022	Domesticated	6CM	2CM16	Pistillate	11
2022	Domesticated	6CM	2CM2	Pistillate	52.6667
2022	Domesticated	6CM	2CM3	Pistillate	152
2022	Domesticated	6CM	2CM6	Pistillate	103
2022	Domesticated	6CM	2CM8	Pistillate	20
2022	Domesticated	6CM	2CM9	Pistillate	10
2022	Wild	1CF	2CF1	Pistillate	25
2022	Wild	1CF	2CF3	Pistillate	15.5
2022	Wild	2CPF	2CPF10	Pistillate	43.8
2022	Wild	2CPF	2CPF19	Pistillate	38.5
2022	Wild	2CPF	2CPF3	Pistillate	8
2022	Wild	2CPF	2CPF4	Pistillate	25.6
2022	Wild	2CPF	2CPF5	Pistillate	22
2022	Wild	4CAS	2CAS1	Pistillate	36.9091
2022	Wild	4CAS	2CAS10	Pistillate	34
2022	Wild	4CAS	2CAS12	Pistillate	26.3333
2022	Wild	4CAS	2CAS13	Pistillate	32.6
2022	Wild	4CAS	2CAS15	Pistillate	40.6667
2022	Wild	4CAS	2CAS16	Pistillate	17
2022	Wild	4CAS	2CAS17	Pistillate	18
2022	Wild	4CAS	2CAS2	Pistillate	40.4
2022	Wild	4CAS	2CAS20	Pistillate	28.25
2022	Wild	4CAS	2CAS3	Pistillate	30
2022	Wild	4CAS	2CAS4	Pistillate	52.4
2022	Wild	4CAS	2CAS5	Pistillate	16.25
2022	Wild	4CAS	2CAS6	Pistillate	24.6
2022	Wild	4CAS	2CAS7	Pistillate	41.75
2022	Wild	4CAS	2CAS8	Pistillate	39.1429
2022	Wild	4CAS	2CAS9	Pistillate	32.1111
2023	Domesticated	3CPP	3CPP1	Pistillate	20
2023	Domesticated	3CPP	3CPP10	Pistillate	146.667
2023	Domesticated	3CPP	3CPP2	Pistillate	80
2023	Domesticated	3CPP	3CPP4	Pistillate	145.167
2023	Domesticated	3CPP	3CPP7	Pistillate	8
2023	Domesticated	3CPP	3CPP9	Pistillate	125
2023	Domesticated	5CAA	3CAA16	Pistillate	40
2023	Domesticated	5CAA	3CAA17	Pistillate	100
2023	Domesticated	5CAA	3CAA18	Pistillate	40
2023	Domesticated	5CAA	3CAA2	Pistillate	50
2023	Domesticated	5CAA	3CAA4	Pistillate	113.333
2023	Domesticated	5CAA	3CAA9	Pistillate	13
2023	Wild	1CF	3CF3	Pistillate	27.5
2023	Wild	4CAS	3CAS3	Pistillate	60
2023	Wild	4CAS	3CAS6	Pistillate	80
2021	Domesticated	3CPP	1CPP10	Staminate	37.6
2021	Domesticated	3CPP	1CPP11	Staminate	4
2021	Domesticated	3CPP	1CPP12	Staminate	37
2021	Domesticated	3CPP	1CPP13	Staminate	34.8
2021	Domesticated	3CPP	1CPP14	Staminate	58
2021	Domesticated	3CPP	1CPP15	Staminate	66.8
2021	Domesticated	3CPP	1CPP16	Staminate	55.8333
2021	Domesticated	3CPP	1CPP17	Staminate	21
2021	Domesticated	3CPP	1CPP18	Staminate	81
2021	Domesticated	3CPP	1CPP19	Staminate	46.75
2021	Domesticated	3CPP	1CPP20	Staminate	55.6667
2021	Domesticated	3CPP	1CPP3	Staminate	56
2021	Domesticated	3CPP	1CPP5	Staminate	66.6667
2021	Domesticated	3CPP	1CPP8	Staminate	67
2021	Domesticated	3CPP	1CPP9	Staminate	54.1429
2021	Domesticated	5CAA	1CAA1	Staminate	18.3333
2021	Domesticated	5CAA	1CAA10	Staminate	40.8
2021	Domesticated	5CAA	1CAA11	Staminate	14.75
2021	Domesticated	5CAA	1CAA12	Staminate	13.2
2021	Domesticated	5CAA	1CAA13	Staminate	54
2021	Domesticated	5CAA	1CAA14	Staminate	43.75
2021	Domesticated	5CAA	1CAA15	Staminate	19.7143
2021	Domesticated	5CAA	1CAA16	Staminate	24.8333
2021	Domesticated	5CAA	1CAA17	Staminate	29
2021	Domesticated	5CAA	1CAA18	Staminate	19.3333
2021	Domesticated	5CAA	1CAA19	Staminate	35
2021	Domesticated	5CAA	1CAA2	Staminate	20
2021	Domesticated	5CAA	1CAA20	Staminate	45.3333
2021	Domesticated	5CAA	1CAA3	Staminate	47.75
2021	Domesticated	5CAA	1CAA4	Staminate	44.4
2021	Domesticated	5CAA	1CAA5	Staminate	66.6667
2021	Domesticated	5CAA	1CAA6	Staminate	55.6
2021	Domesticated	5CAA	1CAA7	Staminate	26
2021	Domesticated	5CAA	1CAA8	Staminate	14.6667
2021	Domesticated	5CAA	1CAA9	Staminate	42.8
2021	Domesticated	6CM	1CM1	Staminate	15.5
2021	Domesticated	6CM	1CM11	Staminate	9
2021	Domesticated	6CM	1CM13	Staminate	20.8
2021	Domesticated	6CM	1CM14	Staminate	15.6667
2021	Domesticated	6CM	1CM15	Staminate	29.6667
2021	Domesticated	6CM	1CM16	Staminate	27
2021	Domesticated	6CM	1CM17	Staminate	10.8
2021	Domesticated	6CM	1CM19	Staminate	23.4
2021	Domesticated	6CM	1CM2	Staminate	12.5
2021	Domesticated	6CM	1CM20	Staminate	17.5
2021	Domesticated	6CM	1CM3	Staminate	25.25
2021	Domesticated	6CM	1CM4	Staminate	20.5
2021	Domesticated	6CM	1CM5	Staminate	5
2021	Domesticated	6CM	1CM7	Staminate	7.5
2021	Domesticated	6CM	1CM8	Staminate	15.2
2021	Domesticated	6CM	1CM9	Staminate	18.25
2021	Wild	4CAS	1CAS1	Staminate	12.4545
2021	Wild	4CAS	1CAS10	Staminate	19
2021	Wild	4CAS	1CAS11	Staminate	16
2021	Wild	4CAS	1CAS12	Staminate	5
2021	Wild	4CAS	1CAS15	Staminate	28.6667
2021	Wild	4CAS	1CAS2	Staminate	17
2021	Wild	4CAS	1CAS3	Staminate	13.8571
2021	Wild	4CAS	1CAS4	Staminate	22.5
2021	Wild	4CAS	1CAS5	Staminate	32.5
2021	Wild	4CAS	1CAS6	Staminate	9.75
2021	Wild	4CAS	1CAS7	Staminate	11.6667
2021	Wild	4CAS	1CAS8	Staminate	35
2021	Wild	4CAS	1CAS9	Staminate	25
2022	Domesticated	3CPP	2CPP16	Staminate	5
2022	Domesticated	3CPP	2CPP17	Staminate	15
2022	Domesticated	3CPP	2CPP18	Staminate	10
2022	Domesticated	3CPP	2CPP20	Staminate	30
2022	Domesticated	3CPP	2CPP3	Staminate	37.5
2022	Domesticated	3CPP	2CPP4	Staminate	32.6
2022	Domesticated	3CPP	2CPP5	Staminate	50
2022	Domesticated	3CPP	2CPP8	Staminate	8
2022	Domesticated	3CPP	2CPP9	Staminate	63
2022	Domesticated	5CAA	2CAA1	Staminate	5
2022	Domesticated	5CAA	2CAA10	Staminate	52
2022	Domesticated	5CAA	2CAA14	Staminate	15.6
2022	Domesticated	5CAA	2CAA16	Staminate	18.1429
2022	Domesticated	5CAA	2CAA17	Staminate	18
2022	Domesticated	5CAA	2CAA18	Staminate	10
2022	Domesticated	5CAA	2CAA19	Staminate	29.2
2022	Domesticated	5CAA	2CAA20	Staminate	36.9
2022	Domesticated	5CAA	2CAA3	Staminate	27.1111
2022	Domesticated	5CAA	2CAA4	Staminate	38.75
2022	Domesticated	5CAA	2CAA5	Staminate	42.75
2022	Domesticated	5CAA	2CAA8	Staminate	16.375
2022	Domesticated	5CAA	2CAA9	Staminate	28.7
2022	Domesticated	6CM	2CM1	Staminate	22.25
2022	Domesticated	6CM	2CM11	Staminate	15.2222
2022	Domesticated	6CM	2CM12	Staminate	51.1
2022	Domesticated	6CM	2CM13	Staminate	19.3333
2022	Domesticated	6CM	2CM14	Staminate	11.4
2022	Domesticated	6CM	2CM16	Staminate	15.7
2022	Domesticated	6CM	2CM18	Staminate	29.8571
2022	Domesticated	6CM	2CM2	Staminate	25.2
2022	Domesticated	6CM	2CM20	Staminate	17
2022	Domesticated	6CM	2CM3	Staminate	58.6
2022	Domesticated	6CM	2CM4	Staminate	41.6667
2022	Domesticated	6CM	2CM5	Staminate	4
2022	Domesticated	6CM	2CM6	Staminate	23
2022	Domesticated	6CM	2CM7	Staminate	10.6667
2022	Domesticated	6CM	2CM8	Staminate	28.6
2022	Domesticated	6CM	2CM9	Staminate	46.8
2022	Wild	1CF	2CF1	Staminate	9.54545
2022	Wild	1CF	2CF12	Staminate	15
2022	Wild	1CF	2CF17	Staminate	12.75
2022	Wild	1CF	2CF2	Staminate	6.5
2022	Wild	1CF	2CF3	Staminate	6.75
2022	Wild	2CPF	2CPF10	Staminate	17.25
2022	Wild	2CPF	2CPF15	Staminate	7
2022	Wild	2CPF	2CPF19	Staminate	10.6667
2022	Wild	2CPF	2CPF20	Staminate	7
2022	Wild	2CPF	2CPF3	Staminate	5.66667
2022	Wild	2CPF	2CPF4	Staminate	6.3
2022	Wild	2CPF	2CPF5	Staminate	19.1
2022	Wild	2CPF	2CPF8	Staminate	7.125
2022	Wild	4CAS	2CAS1	Staminate	32.1667
2022	Wild	4CAS	2CAS10	Staminate	25.5
2022	Wild	4CAS	2CAS11	Staminate	25
2022	Wild	4CAS	2CAS12	Staminate	16.2
2022	Wild	4CAS	2CAS13	Staminate	14.7
2022	Wild	4CAS	2CAS15	Staminate	39
2022	Wild	4CAS	2CAS16	Staminate	14
2022	Wild	4CAS	2CAS17	Staminate	20
2022	Wild	4CAS	2CAS2	Staminate	16
2022	Wild	4CAS	2CAS3	Staminate	17
2022	Wild	4CAS	2CAS4	Staminate	24.625
2022	Wild	4CAS	2CAS5	Staminate	29.0909
2022	Wild	4CAS	2CAS6	Staminate	21.6
2022	Wild	4CAS	2CAS7	Staminate	11.6667
2022	Wild	4CAS	2CAS8	Staminate	15.3636
2022	Wild	4CAS	2CAS9	Staminate	27.7778
2022	Wild	4CAS	2CPF10	Staminate	3
2023	Domesticated	3CPP	3CPP10	Staminate	60
2023	Domesticated	3CPP	3CPP2	Staminate	31.5
2023	Domesticated	3CPP	3CPP4	Staminate	85
2023	Domesticated	3CPP	3CPP5	Staminate	5
2023	Domesticated	3CPP	3CPP6	Staminate	5
2023	Domesticated	3CPP	3CPP7	Staminate	11
2023	Domesticated	3CPP	3CPP9	Staminate	62.5
2023	Domesticated	5CAA	3CAA	Staminate	16
2023	Domesticated	5CAA	3CAA10	Staminate	65.125
2023	Domesticated	5CAA	3CAA12	Staminate	8
2023	Domesticated	5CAA	3CAA14	Staminate	30
2023	Domesticated	5CAA	3CAA15	Staminate	62.5
2023	Domesticated	5CAA	3CAA16	Staminate	25.3333
2023	Domesticated	5CAA	3CAA17	Staminate	50
2023	Domesticated	5CAA	3CAA18	Staminate	42.5
2023	Domesticated	5CAA	3CAA2	Staminate	37
2023	Domesticated	5CAA	3CAA20	Staminate	22
2023	Domesticated	5CAA	3CAA3	Staminate	43.1818
2023	Domesticated	5CAA	3CAA4	Staminate	68.5
2023	Domesticated	5CAA	3CAA8	Staminate	62.5
2023	Domesticated	5CAA	3CAA9	Staminate	31.6667
2023	Wild	1CF	3CF1	Staminate	14.25
2023	Wild	1CF	3CF12	Staminate	10
2023	Wild	1CF	3CF2	Staminate	12.2857
2023	Wild	1CF	3CF3	Staminate	11
2023	Wild	1CF	3CF7	Staminate	8
2023	Wild	4CAS	3CAS11	Staminate	20
2023	Wild	4CAS	3CAS3	Staminate	56.5
2023	Wild	4CAS	3CAS4	Staminate	39.1667
2023	Wild	4CAS	3CAS5	Staminate	10
2023	Wild	4CAS	3CAS9	Staminate	29

## Sheet: sugar_concentrations
site	condition	spp	id_plant	id_flower	sex	volume	temperature	brix	H2O	fructose	glucose	sucrose	total_con	difference
morelia	domesticada	5CAA	caa3	caa3m14	m	35	23.5	33	10	4.83	3.54	24.75	33.12	0.12
morelia	domesticada	5CAA	caa4	caa4m1	m	40	23.7	49	10	9.3	8.93	35.18	53.41	4.41
morelia	domesticada	5CAA	caa5	caa5m5	m	50	24.1	42	10	12.76	14.97	19.21	46.95	4.95
morelia	domesticada	5CAA	caa8	caa8m2	m	30	24.3	40	10	20.7	20.66	8.86	50.21	10.21
morelia	domesticada	5CAA	caa9	caa9m1	m	40	24.4	40	10	10.24	8.02	26.83	45.09	5.09
morelia	domesticada	5CAA	caa10	caa10m5	m	50	24.7	49	10	6.66	7.39	46.06	60.12	11.12
morelia	domesticada	5CAA	caa3	caa3m15	m	25	24.9	46	10	3.8	3.99	46.1	53.89	7.89
morelia	domesticada	5CAA	caa4	caa4m7	m	60	25.1	32	10	5.27	3.41	26.26	34.94	2.94
morelia	domesticada	5CAA	caa5	caa5m9	m	40	25.3	33	10	7.82	6.54	22.26	36.62	3.62
morelia	domesticada	5CAA	caa10	caa10m3	m	80	25.4	41	10	5.96	4.83	34.16	44.95	3.95
morelia	silvestre	4CAS	cas1	cas1m15	m	35	25.3	43	10	8.19	7.37	32.78	48.35	5.35
morelia	silvestre	4CAS	cas4	cas4m5	m	32	25.3	41	10	12.58	11.08	21.32	44.97	3.97
morelia	silvestre	4CAS	cas5	cas5m7	m	30	25.4	39	10	6.69	5.5	31.13	43.32	4.32
morelia	silvestre	4CAS	cas8	cas8m35	m	35	25.4	31	10	9.91	8.05	17.54	35.5	4.5
morelia	silvestre	4CAS	cas9	cas9m9	m	50	25.5	32	10	9.36	7.64	17.48	34.49	2.49
morelia	silvestre	4CAS	cas15	cas15m11	m	50	25.7	31	10	9.69	7.8	16.32	33.81	2.81
morelia	silvestre	4CAS	cas1	cas1m6	m	20	25.9	37	10	9.36	8.2	19.49	37.04	0.04
morelia	silvestre	4CAS	cas3	cas3m27	m	30	26.1	28	10	8.91	4.33	16.74	29.98	1.98
morelia	silvestre	4CAS	cas4	cas4m19	m	15	26.1	26	5	5.76	4.41	16.98	27.15	1.15
morelia	silvestre	4CAS	cas8	cas8m28	m	30	26.2	34	10	11.25	9.94	13.21	34.39	0.39
morelia	silvestre	4CAS	cas9	cas9m30	m	25	26.3	24	5	12.25	10.8	0	23.05	-0.95
morelia	silvestre	4CAS	cas15	cas15m17	m	30	26.4	27	5	9.14	8.34	8.7	26.18	-0.82
morelia	silvestre	1CF	cf1	cf1m4	m	15	26.5	50	10	14.49	13.78	20.49	48.76	-1.24
morelia	silvestre	1CF	cf17	cf17m3	m	54	26.5	45	10	8.33	6.98	27.82	43.12	-1.88
morelia	domesticada	6CM	cm2	cm2m5	m	30	25.2	51	10	10.35	12.94	42.65	65.94	14.94
morelia	domesticada	6CM	cm3	cm3m6	m	60	25.2	46	10	6.32	5.57	34.25	46.14	0.14
morelia	domesticada	6CM	cm4	cm4m5	m	52	25.5	45	10	4.44	3.87	36.76	45.07	0.07
morelia	domesticada	6CM	cm7	cm7m1	m	20	25.4	41	10	13.97	14.33	29.54	57.84	16.84
morelia	domesticada	6CM	cm8	cm8m4	m	35	25.4	39	10	5.96	5.08	29.52	40.56	1.56
morelia	domesticada	6CM	cm12	cm12m4	m	65	25.6	47	10	6.55	8.56	35.21	50.31	3.31
morelia	domesticada	6CM	cm2	cm2m13	m	40	25.8	40	10	8.24	7.73	29.43	45.4	5.4
morelia	domesticada	6CM	cm4	cm4m14	m	20	25.9	49	10	4.44	5.86	49.61	59.91	10.91
morelia	domesticada	6CM	cm6	cm6m5	m	26	26	30	10	10.27	8.67	11.14	30.08	0.08
morelia	domesticada	6CM	cm7	cm7m2	m	23	26.4	48	10	8.23	6.91	12.44	27.59	-20.41
morelia	domesticada	6CM	cm8	cm8m2	m	31	26.4	34	10	11.81	10.59	12.4	34.81	0.81
morelia	domesticada	6CM	cm9	cm9m17	m	20	26.4	50	10	6.81	11.32	59.35	77.48	27.48
morelia	domesticada	3CPP	cpp4	cpp4m1	m	30	26.4	38	10	7.21	5.3	28.38	40.89	2.89
morelia	domesticada	3CPP	cpp5	cpp5m1	m	50	26.4	44	10	3.81	5.77	33.42	43	-1
morelia	domesticada	3CPP	cpp9	cpp9m2	m	50	26.5	41	10	10.41	9.94	21.7	42.06	1.06
morelia	domesticada	3CPP	cpp20	cpp20m2	m	40	26.5	43	10	7.73	7.67	27.43	42.83	-0.17
morelia	silvestre	2CPF	cpf5	cpf5m3	m	33	26.4	57	10	4.74	4.82	49.51	59.07	2.07
morelia	silvestre	2CPF	cpf8	cpf8m1	m	14	26.4	44	10	3.8	5.91	34.26	43.97	-0.03
morelia	silvestre	2CPF	cpf10	cpf10m2	m	25	26.3	53	10	5.42	4.04	45.5	54.95	1.95
morelia	silvestre	2CPF	cpf19	cpf19m3	m	15	26.3	51	10	1.88	2.88	48.39	53.15	2.15
morelia	silvestre	2CPF	cpf10	cpf10m16	m	15	26.4	54	10	1.83	2.71	49.58	54.12	0.12
morelia	domesticada	5CAA	caa3	caa3h4	h	55	25.2	47	10	6.95	6.76	41.32	55.03	8.03
morelia	domesticada	5CAA	caa4	caa4h1	h	80	25.4	39	10	7.53	6.61	32.22	46.37	7.37
morelia	domesticada	5CAA	caa5	caa5h4	h	75	25.7	35	10	13.96	12.58	34.56	61.1	26.1
morelia	domesticada	5CAA	caa8	caa8h3	h	54	25.7	41	5	15.51	17.11	14.45	47.08	6.08
morelia	domesticada	5CAA	caa9	caa9h2	h	40	25.9	41	10	7.73	7.82	37.95	53.51	12.51
morelia	domesticada	5CAA	caa16	caa16h3	h	85	25.9	30	10	7.81	7.02	26	40.83	10.83
morelia	domesticada	5CAA	caa3	caa3h11	h	50	26	40	10	6.79	5.55	34.04	46.38	6.38
morelia	domesticada	5CAA	caa8	caa8h2	h	36	26.1	27	10	9.48	8.19	8.09	25.77	-1.23
morelia	domesticada	5CAA	caa19	caa19h2	h	20	26.2	22	10	7.06	6.49	32.6	46.15	24.15
morelia	silvestre	4CAS	cas2	cas2h2	h	40	26	36	10	7.03	6.81	32.44	46.28	10.28
morelia	silvestre	4CAS	cas4	cas4h7	h	50	26.2	38	10	9.88	8.45	26.14	44.47	6.47
morelia	silvestre	4CAS	cas8	cas8h3	h	47	26.1	30	10	6.37	5.07	23.18	34.62	4.62
morelia	silvestre	4CAS	cas9	cas9h5	h	37	26.3	30	10	7.03	5.11	23.31	35.45	5.45
morelia	silvestre	4CAS	cas13	cas13h5	h	30	26.2	37	10	7	5.86	27.84	40.7	3.7
morelia	silvestre	4CAS	cas20	cas20h3	h	35	26	48	10	14.67	14.67	20.34	49.68	1.68
morelia	silvestre	4CAS	cas1	cas1h15	h	30	26.2	34	10	6.94	5.89	26.5	39.33	5.33
morelia	silvestre	4CAS	cas8	cas8h10	h	58	26.2	27	10	4.47	3.35	23.62	31.45	4.45
morelia	silvestre	4CAS	cas9	cas9h11	h	40	26.2	35	10	11.95	8.17	22.72	42.84	7.84
morelia	silvestre	4CAS	cas12	cas12h6	h	56	26.2	32	10	11.88	10.77	12.82	35.47	3.47
morelia	domesticada	6CM	cm2	cm2h1	h	53	26.2	55	10	5.34	5.77	40.52	51.62	-3.38
morelia	domesticada	6CM	cm3	cm3h2	h	298	26.2	47	10	4.75	4.57	39.57	48.89	1.89
morelia	domesticada	6CM	cm6	cm6h2	h	86	26.3	48	10	4.32	4.33	42.32	50.97	2.97
morelia	domesticada	6CM	cm11	cm11h2	h	88	26.3	46	10	7.94	7.53	36.91	52.38	6.38
morelia	domesticada	6CM	cm12	cm12h2	h	85	26.3	44	10	7.69	8.04	31.27	46.99	2.99
morelia	domesticada	6CM	cm2	cm2h3	h	65	26.4	47	10	4.18	4.71	44.27	53.16	6.16
morelia	domesticada	6CM	cm3	cm3h4	h	210	26.4	54	10	4.23	4.98	45.32	54.53	0.53
morelia	domesticada	6CM	cm6	cm6h4	h	120	26.3	38	10	3.84	2.83	33.39	40.06	2.06
morelia	domesticada	6CM	cm12	cm12h1	h	165	26.3	35	10	4.37	3.43	28.76	36.56	1.56
morelia	domesticada	6CM	cm16	cm16h1	h	14	26.3	49	10	11.79	9.61	30.83	52.23	3.23
morelia	silvestre	2CPF	cpf4	cpf4h1	h	42	26.2	45	10	2.63	5.28	57.85	65.75	20.75
morelia	silvestre	2CPF	cpf5	cpf5h1	h	22	26.2	52	10	5.27	5.32	43.19	53.78	1.78
morelia	silvestre	2CPF	cpf10	cpf10h1	h	60	26.4	48	10	4.24	5.31	53.03	62.58	14.58
morelia	silvestre	2CPF	cpf19	cpf19h2	h	45	26.4	48	10	4.59	4.18	44.66	53.43	5.43
morelia	domesticada	3CPP	cpp3	cpp3h2	h	80	26.2	36	10	7.17	5.33	27.76	40.25	4.25
morelia	domesticada	3CPP	cpp4	cpp4h1	h	90	26.3	24	5	2.94	1.64	21.31	25.89	1.89
morelia	domesticada	3CPP	cpp9	cpp9h4	h	120	26.3	40	10	20.19	18.38	4.1	42.68	2.68
morelia	domesticada	3CPP	cpp15	cpp15h1	h	120	26.3	39	10	7.05	5.26	28.16	40.47	1.47
morelia	domesticada	3CPP	cpp20	cpp20h1	h	70	26.3	48	10	8.74	5.27	38.14	52.15	4.15

## Sheet: amino_acid_concentrations
site	id_crom	condition	spp	id_plant	sex	Asp	Glu	Ser	His	Gly	Thr	Arg	Ala	Tyr	Cys	Val	Met	Phe	Ile	Leu	Lys	Pro
morelia	AA-002	Domesticated	5CAA	CAA3	Staminate	5.935	23.178	6.997	27.017	1.915	5.047	8.349	17.691	6.733	2.15	10.682	4.857	6.8	5.751	7.867	1.98	3.482
morelia	AA-003	Domesticated	5CAA	CAA5	Staminate	12.704	75.205	28.404	90.858	2.96	13.014	13.764	65.168	10.09	0.681	22.275	5.025	3.997	7.648	16.709	6.34	8.327
morelia	AA-004	Domesticated	5CAA	CAA8	Staminate	15.675	53.543	21.275	107.228	7.398	9.966	19.541	69.003	11.472	4.975	22.445	4.79	8.597	8.26	14.578	4.534	5.93
morelia	AA-005	Domesticated	5CAA	CAA9	Staminate	6.089	19.302	4.841	23.771	3.167	2.735	24.301	4.139	1.777	0.666	7.053	1.001	2.864	1.811	2.978	1.255	0.859
morelia	AA-006	Domesticated	5CAA	CAA16	Staminate	6.435	16.403	4.587	23.119	2.621	3.477	33.358	2.225	2.525	0.654	11.154	0.84	3.011	2.719	4.969	2.371	1.336
morelia	AA-007	Domesticated	5CAA	CAA3	Staminate	3.417	9.668	3.066	6.74	1.979	3.01	3.353	8.452	2.723	0.768	10.712	2.079	3.284	2.642	5.858	2.321	1.461
morelia	AA-008	Domesticated	5CAA	CAA4	Staminate	10.765	38.579	11.893	68.62	3.089	5.28	5.187	22.703	3.539	0.956	0.54	10.845	4.069	4.217	5.934	3.63	1.889
morelia	AA-009	Domesticated	5CAA	CAA5	Staminate	5.073	10.703	4.567	28.513	2.904	3.444	4.15	13.802	2.099	0.806	6.085	1.07	2.627	2.249	3.829	2.108	1.356
morelia	AA-010	Domesticated	5CAA	CAA10	Staminate	5.184	12.475	4.656	15.802	3.631	4.911	7.408	11.081	5.134	2.062	7.613	2.495	4.623	3.609	5.32	2.905	2.234
morelia	AA-012	Wild	4CAS	CAS1	Staminate	4.184	9.319	3.542	22.901	1.545	2.182	2.92	12.991	2.035	0.583	1.229	11.706	2.996	2.946	4.99	2.026	3.112
morelia	AA-013	Wild	4CAS	CAS5	Staminate	6.954	21.292	7.529	29.198	2.603	4.247	3.819	27.621	4.375	0.391	10.609	2.259	5.338	6.096	10.182	3.374	6.651
morelia	AA-014	Wild	4CAS	CAS8	Staminate	8.69	47.803	19.709	99.536	4.662	9.273	9.271	62.145	10.196	0.698	20.71	4.766	10.137	12.26	18.96	5.143	20.936
morelia	AA-015	Wild	4CAS	CAS9	Staminate	4.836	8.79	3.043	9.621	1.385	1.909	1.885	8.521	0.478	0.249	8.823	1.077	2.736	2.018	5.013	1.481	3.443
morelia	AA-016	Wild	4CAS	CAS15	Staminate	6.553	19.473	6.07	38.231	2.22	3.349	3.152	16.062	2.893	0.328	8.665	1.512	3.538	3.937	6.536	2.07	4.998
morelia	AA-017	Wild	4CAS	CAS1	Staminate	7.62	45.351	13.626	90.036	4.094	7.449	7.575	51.16	8.051	0.704	19.435	4.083	9.036	10.733	17.263	4.393	23.028
morelia	AA-018	Wild	4CAS	CAS5	Staminate	6.308	15.688	5.929	16.212	2.264	2.958	2.626	20.725	2.474	0.315	7.567	1.17	3.126	3.342	6.033	1.62	3.776
morelia	AA-019	Wild	4CAS	CAS8	Staminate	12.231	44.892	20.505	100.413	4.739	7.291	6.606	62.529	8.836	0.612	21.284	4.21	6.994	11.614	15.844	4.244	16.859
morelia	AA-020	Wild	4CAS	CAS9	Staminate	8.315	9.88	5.528	16.144	2.585	4.179	11.683	11.927	3.655	0.75	10.049	1.484	7.376	5.125	11.539	5.569	14.159
morelia	AA-021	Wild	4CAS	CAS15	Staminate	5.769	13.545	6.252	44.077	2.136	3.317	4.031	16.915	2.949	0.445	8.043	1.569	3.683	4.803	6.637	1.39	4.875
morelia	AA-022	Wild	1CF	CF1	Staminate	5.933	16.324	9.733	26.771	3.257	3.879	3.776	31.049	4.839	0.76	8.586	1.555	9.832	4.05	7.936	1.942	8.181
morelia	AA-023	Domesticated	6CM	CM2	Staminate	13.162	26.423	6.194	33.906	2.549	3.917	4.144	32.112	3.741	0.685	8.866	2.701	6.181	4.59	10.473	3.058	9.628
morelia	AA-024	Domesticated	6CM	CM3	Staminate	6.38	15.973	6.759	11.479	2.241	2.576	2.948	22.733	2.242	0.384	4.856	1.812	6.156	2.902	6.068	2.345	5.884
morelia	AA-025	Domesticated	6CM	CM4	Staminate	5.099	10.778	2.724	3.873	1.559	2.045	2.283	6.436	1.842	0.532	3.206	1.551	2.737	1.787	4.74	1.703	3.56
morelia	AA-026	Domesticated	6CM	CM8	Staminate	9.812	38.057	10.302	58.652	4.869	6.675	6.572	52.624	7.417	0.695	17.846	4.764	14.782	10.94	17.961	5.267	18.486
morelia	AA-027	Domesticated	6CM	CM12	Staminate	9.561	14.137	5.921	32.896	2.525	3.43	3.362	21.342	2.884	0.781	4.968	1.796	4.514	3.003	5.227	2.395	5.458
morelia	AA-028	Domesticated	6CM	CM2	Staminate	7.605	13.479	3.554	11.255	1.799	2.336	2.695	13.151	1.785	0.386	4.026	1.215	3.155	2.132	4.961	2.177	4.496
morelia	AA-029	Domesticated	6CM	CM3	Staminate	2.847	10.854	2.949	8.104	1.634	1.874	2.167	10.673	1.479	0.424	2.824	1.378	3.201	1.677	4.178	1.278	3.275
morelia	AA-032	Domesticated	6CM	CM4	Staminate	5.571	22.844	4.759	2.689	3.346	4.779	4.681	21.017	4.41	3.046	6.635	3.424	8.145	4.658	11.15	3.927	6.74
morelia	AA-033	Domesticated	6CM	CM7	Staminate	8.301	22.427	3.958	2.327	2.255	4.033	3.199	24.803	3.119	1.909	7.609	2.431	7.124	3.822	10.03	1.1	10.464
morelia	AA-034	Domesticated	6CM	CM8	Staminate	6.194	23.933	4.69	2.197	2.383	3.235	2.542	10.738	1.883	1.576	4.562	1.325	3.249	2.734	4.913	2.099	3.158
morelia	AA-035	Domesticated	3CPP	CPP4	Staminate	29.68	36.802	11.724	4.626	6.948	10.163	27	9.639	7.73	2.724	16.12	2.396	9.252	12.802	18.086	13.148	10.313
morelia	AA-036	Domesticated	3CPP	CPP5	Staminate	9.153	29.537	8.898	3.493	4.326	6.392	25.39	8.229	4.383	7.495	10.8	3.614	7.083	7.266	10.408	5.865	6.544
morelia	AA-037	Domesticated	3CPP	CPP9	Staminate	4.52	22.89	3.211	1.847	1.792	2.263	4.938	1.056	0.912	3.224	2.077	0.693	1.499	1.35	2.112	1.123	1.218
morelia	AA-038	Domesticated	3CPP	CPP20	Staminate	4.18	21.461	3.211	2.524	2.865	3.111	20.46	1.927	1.742	6.318	3.6	1.629	3.244	2.619	4.197	1.681	3.755
morelia	AA-039	Wild	2CPF	CPF4	Staminate	2.119	17.341	1.77	1.642	1.878	1.83	11.574	1.603	0.867	1.566	1.94	0.918	2.14	1.45	2.842	1.213	1.703
morelia	AA-040	Wild	2CPF	CPF5	Staminate	1.5	17.619	2.006	1.836	2.076	2.42	8.31	5.193	1.237	2.76	2.383	1.338	2.258	1.798	3.722	1.808	2.871
morelia	AA-041	Wild	2CPF	CPF8	Staminate	3.619	21.056	2.681	1.834	2.273	2.293	2.11	9	1.407	0.96	2.441	1.258	2.82	1.826	3.252	1.719	2.027
morelia	AA-042	Wild	2CPF	CPF10	Staminate	2.487	19.221	3.242	2.022	2.669	2.484	1.622	10.896	1.42	1.285	2.656	1.311	3.01	2	3.362	1.333	2.298
morelia	AA-043	Wild	2CPF	CPF19	Staminate	6.76	26.047	6.109	2.599	3.119	3.713	2.547	22.695	2.322	2.313	5.132	0.83	4.779	3.333	5.349	2.062	4.023
morelia	AA-044	Wild	2CPF	CPF10	Staminate	25.565	61.817	21.023	6.452	14.286	12.771	10.348	74.479	9.294	6.821	20.989	7.417	8.305	15.738	17.96	12.95	9.139
morelia	AA-045	Domesticated	5CAA	CAA4	Pistillate	2.645	19.257	1.915	1.762	2.029	2.005	1.475	5.275	1.15	3.66	2.07	0.841	1.69	1.497	2.747	1.174	1.2
morelia	AA-046	Domesticated	5CAA	CAA5	Pistillate	5.367	24.338	3.803	2.369	2.635	2.962	2.592	9.361	1.623	2.504	4.234	1.168	2.216	2.899	4.321	2.927	1.428
morelia	AA-047	Domesticated	5CAA	CAA8	Pistillate	4.721	22.046	4.601	2.461	3.063	3.533	3.552	21.424	2.517	5.554	4.866	1.624	4.26	3.214	6.784	2.428	3.344
morelia	AA-048	Domesticated	5CAA	CAA9	Pistillate	5.057	20.626	2.535	2.009	2.302	2.721	2.497	9.662	2.136	2.507	3.851	1.388	3.416	2.753	5.282	1.902	3.211
morelia	AA-049	Domesticated	5CAA	CAA16	Pistillate	10.768	32.782	4.497	2.927	3.608	4.749	4.015	16.338	3.733	2.486	7.073	1.558	4.512	5.411	8.621	3.911	4.577
morelia	AA-050	Domesticated	5CAA	CAA3	Pistillate	4.592	20.727	2.702	1.905	2.062	2.353	1.794	7.402	1.503	4.952	3.119	1.072	2.382	2.31	3.85	1.744	1.622
morelia	AA-053	Domesticated	5CAA	CAA8	Pistillate	79.274	145.31	38.66	10.209	15.946	13.518	19.941	91.354	19.645	2.55	40.464	9.131	17.56	21.199	26.371	9.206	30.399
morelia	AA-054	Domesticated	5CAA	CAA16	Pistillate	12.878	22.885	9.291	0	7.369	9.958	11.18	33.435	9.793	2.197	19.246	5.288	10.089	8.992	11.934	4.798	15.109
morelia	AA-055	Domesticated	5CAA	CAA19	Pistillate	11.386	24.818	10.835	7.503	7.273	10.516	12.01	33.699	11.423	2.344	19.821	6.133	12.173	10.404	14.82	5.203	18.173
morelia	AA-056	Wild	4CAS	CAS2	Pistillate	5.525	16.279	3.208	0	3.894	5.529	4.363	4.635	2.37	0.508	3.432	0.969	1.824	0.799	1.571	0.541	1.748
morelia	AA-057	Wild	4CAS	CAS8	Pistillate	26.647	22.387	16.267	0	8.83	10.963	12.224	47.589	13.895	2.089	23.664	6.449	9.86	11.677	14.534	5.694	13.852
morelia	AA-058	Wild	4CAS	CAS9	Pistillate	9	24.25	8.257	0	5.649	7.492	8.034	14.605	7.14	2.178	13.381	4.735	7.511	6.177	7.295	3.599	8.849
morelia	AA-059	Wild	4CAS	CAS12	Pistillate	10.727	27.181	12.767	8.23	7.606	10.974	13.766	48.875	15.426	2.567	30.594	8.022	14.534	15.18	20.668	6.852	25.862
morelia	AA-060	Wild	4CAS	CAS13	Pistillate	6.44	27.243	7.34	6.452	6.003	7.292	8.271	20.433	7.627	2.165	27.618	4.918	8.158	7.015	8.252	3.294	9.826
morelia	AA-061	Wild	4CAS	CAS1	Pistillate	13.914	25.524	8.902	6.48	6.444	8.519	9.767	19.892	8.237	2.163	19.27	5.039	8.7	8.651	10.565	4.643	11.254
morelia	AA-062	Wild	4CAS	CAS4	Pistillate	4.201	24.389	4.609	4.71	4.788	5.39	5.972	9.274	4.64	1.3	9.566	2.666	4.322	2.758	3.662	1.12	2.423
morelia	AA-063	Wild	4CAS	CAS7	Pistillate	8.966	26.15	5.37	5.823	5.793	6.221	7.304	6.112	6.459	2.16	6.712	3.963	6.251	4.861	4.928	2.713	6.484
morelia	AA-064	Wild	4CAS	CAS8	Pistillate	84.096	198.361	6.74	6.104	11.288	8.502	15.909	20.269	6.764	2.224	4.877	3.998	5.211	3.783	3.258	1.872	4.945
morelia	AA-065	Wild	4CAS	CAS9	Pistillate	22.475	58.134	10.731	0	7.092	8.746	10.161	34.948	8.945	2.326	19.822	5.178	8.82	8.342	10.531	3.241	9.869
morelia	AA-066	Domesticated	6CM	CM2	Pistillate	6.24	26.899	5.439	0	5.349	6.672	7.329	12.957	6.391	2.177	7.174	4.807	7.331	5.386	6.506	2.856	6.423
morelia	AA-067	Domesticated	6CM	CM3	Pistillate	22.869	27.556	97.404	0	5.54	6.109	7.594	9.984	0	2.183	6.995	4.696	6.802	5.359	4.953	2.517	6.028
morelia	AA-068	Domesticated	6CM	CM6	Pistillate	9.735	27.82	7.975	0	6.193	7.735	7.905	11.606	7.63	2.202	7.463	4.881	7.961	5.344	6.654	3.617	6.469
morelia	AA-069	Domesticated	6CM	CM11	Pistillate	15.5	42.861	10.07	0	7.456	11.347	10.061	31.354	10.034	2.218	15.18	6.934	9.156	10.46	10.355	4.925	11.68
morelia	AA-070	Domesticated	6CM	CM12	Pistillate	16.209	65.169	12.891	10.018	8.827	12.2	16.363	50.297	18.271	2.555	26.252	9.16	17.153	20.945	26.198	8.856	27.699
morelia	AA-071	Domesticated	6CM	CM2	Pistillate	7.188	29.245	5.167	0	5.283	7.866	7.445	11.366	6.796	2.369	8.233	4.946	7.016	5.553	7.362	2.874	7.185
morelia	AA-072	Domesticated	6CM	CM3	Pistillate	5.884	30.148	4.795	6.069	5.397	7.702	7.88	8.577	5.935	2.193	6.863	4.252	6.41	4.612	4.543	2.415	5.658
morelia	AA-073	Domesticated	6CM	CM6	Pistillate	7.201	33.399	5.293	0	5.554	7.898	7.451	6.959	6.723	2.259	7.622	4.746	6.905	4.89	5.734	3.164	6.788
morelia	AA-076	Domesticated	6CM	CM12	Pistillate	17.54	35.691	6.468	10.361	5.916	0	9.964	10.412	9.396	3.537	8.58	6.586	7.035	7.653	7.616	6.14	6.114
morelia	AA-077	Wild	2CPF	CPF4	Pistillate	5.218	23.328	3.553	5.033	3.128	0	4.466	8.676	1.957	0.334	1.882	1.311	1.938	1.854	2.294	1.141	1.489
morelia	AA-078	Wild	2CPF	CPF5	Pistillate	11.059	21.376	7.363	7.996	5.569	0	6.499	22.032	7.072	2.087	6.77	5.978	8.199	5.596	7.517	4.727	4.33
morelia	AA-079	Wild	2CPF	CPF10	Pistillate	3.999	7.277	3.963	6.936	4.005	0	5.686	9.585	4.92	1.659	3.351	3.879	4.887	3.4	3.586	2.122	2.751
morelia	AA-080	Wild	2CPF	CPF19	Pistillate	4.63	6.85	2.965	4.959	3.277	0	4.201	10.961	1.933	0.354	1.136	1.736	1.503	1.266	1.794	0.951	1.192
morelia	AA-081	Domesticated	3CPP	CPP3	Pistillate	12.436	24.262	7.378	8.496	4.918	0	6.985	17.497	6.488	1.985	6.276	7.218	6.078	5.459	6.673	4.144	4.073
morelia	AA-082	Domesticated	3CPP	CPP4	Pistillate	11.628	20.537	2.522	6.434	2.52	0	8.151	10.774	4.988	1.751	5.277	4.576	4.861	3.46	4.144	2.628	2.82
morelia	AA-083	Domesticated	3CPP	CPP9	Pistillate	115.833	235.089	15.049	14.454	7.296	0	11.577	42.139	10.236	4.283	13.567	9.513	11.525	11.563	13.309	6.997	12.043
morelia	AA-084	Domesticated	3CPP	CPP15	Pistillate	12.742	23.72	4.589	8.615	4.23	0	5.973	7.625	5.42	1.949	3.811	4.852	4.381	4.079	3.996	2.44	3.217
morelia	AA-085	Domesticated	3CPP	CPP20	Pistillate	7.163	11.39	5.419	7.297	4.69	0	5.79	14.234	5.337	1.859	4.708	8.587	4.949	3.951	4.56	2.67	3.067
morelia	AA-086	Wild	1CF	CF	Staminate	8.62	19.409	12.466	10.311	7.674	0	10.216	36.073	10.69	4.2	8.482	10.748	12.206	6.371	10.93	5.025	7.191

## Sheet: pollen_production
year	date	condition	species	spp	id_plant	id_flower	id_flower_2	pollen_total
2022	3/3/2023	silvestre	CF	1CF	CF1	m1	M1	42511
2022	28/03/2023	silvestre	CF	1CF	CF1	m2	cf1m6	17341
2022	28/03/2023	silvestre	CF	1CF	CF1	m3	cf1m7	17794
2022	28/03/2023	silvestre	CF	1CF	CF1	m4	cf1m26	18150
2022	29/03/2023	silvestre	CF	1CF	CF2	m3	cf2m11	26324
2022	29/03/2023	silvestre	CF	1CF	CF17	m1	cf17m17	28104
2022	19/04/2023	silvestre	CF	1CF	CF17	m2	cf17m2	17953
2022	31/03/2023	domesticada	CAA	5CAA	CAA5	m1	caa5m2	19639
2022	31/03/2023	domesticada	CAA	5CAA	CAA5	m2	caa5m3	17812
2022	31/03/2023	domesticada	CAA	5CAA	CAA8	m1	caa8m1	22427
2022	30/03/2023	domesticada	CAA	5CAA	CAA9	m2	caa9m2	26864
2022	31/03/2023	domesticada	CAA	5CAA	CAA9	m3	caa9m3	15982
2022	31/03/2023	domesticada	CAA	5CAA	CAA9	m4	caa9m4	22809
2022	31/03/2023	domesticada	CAA	5CAA	CAA9	m5	caa9m5	23655
2022	12/04/2023	domesticada	CAA	5CAA	CAA10	m1	caa10m1	20265
2022	12/04/2023	domesticada	CAA	5CAA	CAA10	m2	caa10m2	18492
2022	12/04/2023	domesticada	CAA	5CAA	CAA20	m1	caa20m1	21305
2022	12/04/2023	domesticada	CAA	5CAA	CAA20	m2	caa20m2	16010
2022	12/04/2023	silvestre	CAS	4CAS	CAS1	m1	cas1m1	22930
2022	12/04/2023	silvestre	CAS	4CAS	CAS1	m2	cas1m2	22050
2022	12/04/2023	silvestre	CAS	4CAS	CAS1	m3	cas1m3	25816
2022	12/04/2023	silvestre	CAS	4CAS	CAS2	m1	cas2m1	13647
2022	12/04/2023	silvestre	CAS	4CAS	CAS2	m2	cas2m2	15910
2022	12/04/2023	silvestre	CAS	4CAS	CAS2	m3	cas2m3	17780
2022	12/04/2023	silvestre	CAS	4CAS	CAS3	m1	cas3m1	24713
2022	12/04/2023	silvestre	CAS	4CAS	CAS3	m2	cas3m2	28988
2022	12/04/2023	silvestre	CAS	4CAS	CAS3	m3	cas3m3	25180
2022	12/04/2023	silvestre	CAS	4CAS	CAS4	m1	cas4m1	23864
2022	12/04/2023	silvestre	CAS	4CAS	CAS4	m2	cas4m2	23060
2022	12/04/2023	silvestre	CAS	4CAS	CAS4	m3	cas4m3	22031
2022	12/04/2023	silvestre	CAS	4CAS	CAS5	m1	cas5m1	19338
2022	12/04/2023	silvestre	CAS	4CAS	CAS5	m2	cas5m2	23414
2022	12/04/2023	silvestre	CAS	4CAS	CAS5	m3	cas5m3	22637
2022	12/04/2023	silvestre	CAS	4CAS	CAS6	m1	cas6m1	22295
2022	12/04/2023	silvestre	CAS	4CAS	CAS6	m2	cas6m2	32213
2022	12/04/2023	silvestre	CAS	4CAS	CAS6	m3	cas6m3	25841
2022	13/04/2023	silvestre	CAS	4CAS	CAS7	m1	cas7m1	17086
2022	13/04/2023	silvestre	CAS	4CAS	CAS7	m2	cas7m2	22424
2022	13/04/2023	silvestre	CAS	4CAS	CAS7	m3	cas7m3	16213
2022	13/04/2023	silvestre	CAS	4CAS	CAS8	m1	cas8m1	22498
2022	13/04/2023	silvestre	CAS	4CAS	CAS8	m2	cas8m2	17824
2022	13/04/2023	silvestre	CAS	4CAS	CAS8	m3	cas8m3	30049
2022	13/04/2023	silvestre	CAS	4CAS	CAS9	m1	cas9m1	22056
2022	13/04/2023	silvestre	CAS	4CAS	CAS9	m2	cas9m2	30686
2022	13/04/2023	silvestre	CAS	4CAS	CAS9	m3	cas9m3	29113
2022	13/04/2023	silvestre	CAS	4CAS	CAS10	m1	cas10m1	16805
2022	13/04/2023	silvestre	CAS	4CAS	CAS10	m2	cas10m2	23081
2022	13/04/2023	silvestre	CAS	4CAS	CAS10	m3	cas10m3	21619
2022	13/04/2023	silvestre	CAS	4CAS	CAS12	m1	cas12m1	26415
2022	13/04/2023	silvestre	CAS	4CAS	CAS12	m2	cas12m2	24500
2022	13/04/2023	silvestre	CAS	4CAS	CAS12	m3	cas12m3	17305
2022	13/04/2023	silvestre	CAS	4CAS	CAS13	m1	cas13m1	17412
2022	13/04/2023	silvestre	CAS	4CAS	CAS13	m2	cas13m2	21152
2022	13/04/2023	silvestre	CAS	4CAS	CAS13	m3	cas13m3	20687
2022	13/04/2023	silvestre	CAS	4CAS	CAS15	m1	cas15m1	21812
2022	13/04/2023	silvestre	CAS	4CAS	CAS15	m2	cas15m2	27343
2022	14/04/2023	silvestre	CAS	4CAS	CAS16	m1	cas16m1	14350
2022	27/03/2023	domesticada	CM	6CM	CM1	m1	cm1	35776
2022	14/04/2023	domesticada	CM	6CM	CM1	m2	cm1m1	38778
2022	14/04/2023	domesticada	CM	6CM	CM1	m3	cm1m2	43046
2022	14/04/2023	domesticada	CM	6CM	CM1	m4	cm1m3	48201
2022	14/04/2023	domesticada	CM	6CM	CM1	m5	cm1m4	49074
2022	14/04/2023	domesticada	CM	6CM	CM2	m1	cm2m1	39535
2022	14/04/2023	domesticada	CM	6CM	CM3	m1	cm3m1	39876
2022	14/04/2023	domesticada	CM	6CM	CM3	m2	cm3m2	45397
2022	14/04/2023	domesticada	CM	6CM	CM3	m3	cm3m3	36053
2022	14/3/2023	domesticada	CM	6CM	CM3	m4	cm3m4	31696
2022	18/04/2023	domesticada	CM	6CM	CM4	m1	cm4m1	33755
2022	18/04/2023	domesticada	CM	6CM	CM4	m2	cm4m2	37341
2022	18/04/2023	domesticada	CM	6CM	CM4	m3	cm4m3	33857
2022	18/04/2023	domesticada	CM	6CM	CM6	m1	cm6m1	38710
2022	18/04/2023	domesticada	CM	6CM	CM6	m2	cm6m2	49037
2022	18/04/2023	domesticada	CM	6CM	CM6	m3	cm6m3	44258
2022	18/04/2023	domesticada	CM	6CM	CM7	m1	cm7m1	50176
2022	18/04/2023	domesticada	CM	6CM	CM7	m2	cm7m2	56606
2022	18/04/2023	domesticada	CM	6CM	CM7	m3	cm7m3	38436
2022	18/04/2023	domesticada	CM	6CM	CM8	m1	cm8m1	36316
2022	18/04/2023	domesticada	CM	6CM	CM8	m2	cm8m2	49579
2022	18/04/2023	domesticada	CM	6CM	CM8	m3	cm8m3	26534
2022	18/04/2023	domesticada	CM	6CM	CM9	m1	cm9m1	30634
2022	18/04/2023	domesticada	CM	6CM	CM11	m1	cm11m1	36134
2022	18/04/2023	domesticada	CM	6CM	CM11	m2	cm11m2	29290
2022	18/04/2023	domesticada	CM	6CM	CM11	m3	cm11m3	42145
2022	18/04/2023	domesticada	CM	6CM	CM12	m1	cm12m2	43709
2022	18/04/2023	domesticada	CM	6CM	CM12	m2	cm12m3	34213
2022	18/04/2023	domesticada	CM	6CM	CM13	m1	cm13m1	40171
2022	18/04/2023	domesticada	CM	6CM	CM13	m2	cm13m2	50755
2022	18/04/2023	domesticada	CM	6CM	CM13	m3	cm13m3	60365
2022	19/04/2023	silvestre	CPF	2CPF	CPF4	m2	cpf4m2	11540
2022	19/04/2023	silvestre	CPF	2CPF	CPF5	m1	cpf5m1	13784
2022	19/04/2023	silvestre	CPF	2CPF	CPF10	m1	cpf10m1	19985
2022	19/04/2023	silvestre	CPF	2CPF	CPF10	m2	cpf10m2	21640
2022	19/04/2023	silvestre	CPF	2CPF	CPF10	m3	cpf10m3	10717
2022	19/04/2023	silvestre	CPF	2CPF	CPF19	m1	cpf19m1	10864
2022	19/04/2023	domesticada	CPP	3CPP	CPP9	m1	cpp9m1	19009
2023	04/07/2023	silvestre	CF	1CF	CF12	m1	cf12m1	41747
2023	04/07/2023	silvestre	CF	1CF	CF12	m2	cf12m2	45957
2023	04/07/2023	silvestre	CF	1CF	CF12	m3	cf12m3	50385
2023	04/07/2023	silvestre	CF	1CF	CF12	m4	cf12m4	46024
2023	04/07/2023	silvestre	CF	1CF	CF12	m5	cf12m5	44119
2023	04/07/2023	silvestre	CF	1CF	CF12	m7	cf12m7	24250
2023	12/07/2023	silvestre	CF	1CF	CF1	m5	cf1m1	14993
2023	12/07/2023	silvestre	CF	1CF	CF1	m6	cf1m2	32683
2023	12/07/2023	silvestre	CF	1CF	CF1	m7	cf1m3	32862
2023	12/07/2023	silvestre	CF	1CF	CF1	m8	cf1m4	26954
2023	13/07/2023	silvestre	CF	1CF	CF2	m4	cf2m1	29671
2023	13/07/2023	silvestre	CF	1CF	CF2	m5	cf2m2	35684
2023	13/07/2023	silvestre	CF	1CF	CF3	m1	cf3m1	30487
2023	13/07/2023	silvestre	CF	1CF	CF3	m2	cf3m2	33159
2023	13/07/2023	silvestre	CF	1CF	CF3	m3	cf3m3	28464
2023	13/07/2023	silvestre	CF	1CF	CF3	m4	cf3m4	19853
2023	13/07/2023	silvestre	CF	1CF	CF3	m5	cf3m5	39764
2023	13/07/2023	silvestre	CF	1CF	CF3	m6	cf3m6	30861
2023	13/07/2023	silvestre	CF	1CF	CF4	m1	cf4m1	22228
2023	13/07/2023	domesticada	CPP	3CPP	CPP2	m1	cpp2m1	10507
2023	13/07/2023	domesticada	CPP	3CPP	CPP2	m2	cpp2m2	17722
2023	13/07/2023	domesticada	CPP	3CPP	CPP2	m3	cpp2m3	17071
2023	13/07/2023	domesticada	CPP	3CPP	CPP2	m6	cpp2m6	16020
2023	14/07/2023	domesticada	CPP	3CPP	CPP3	m1	cpp3m1	16476
2023	14/07/2023	domesticada	CPP	3CPP	CPP3	m2	cpp3m2	16153
2023	14/07/2023	domesticada	CPP	3CPP	CPP3	m3	cpp3m3	19337
2023	14/07/2023	domesticada	CPP	3CPP	CPP3	m4	cpp3m4	21512
2023	14/07/2023	domesticada	CPP	3CPP	CPP3	m5	cpp3m5	24584
2023	14/07/2023	domesticada	CPP	3CPP	CPP5	m1	cpp5m1	10507
2023	14/07/2023	domesticada	CPP	3CPP	CPP5	m3	cpp5m3	19212
2023	14/07/2023	domesticada	CPP	3CPP	CPP5	m5	cpp5m5	13805
2023	14/07/2023	domesticada	CPP	3CPP	CPP7	m1	cpp7m1	11457
2023	14/07/2023	domesticada	CPP	3CPP	CPP9	m2	cpp9m1	14246
2023	14/07/2023	domesticada	CPP	3CPP	CPP9	m3	cpp9m2	17311
2023	14/07/2023	domesticada	CPP	3CPP	CPP10	m1	cpp10m1	14369
2023	14/07/2023	domesticada	CPP	3CPP	CPP10	m2	cpp10m2	15075
2023	14/07/2023	domesticada	CPP	3CPP	CPP1	m1	cpp1m1	11332
2023	14/07/2023	domesticada	CPP	3CPP	CPP1	m2	cpp1m2	20908
2023	14/07/2023	domesticada	CPP	3CPP	CPP1	m3	cpp1m3	15495
2023	14/07/2023	domesticada	CPP	3CPP	CPP9	m4	cpp9m3	18336
2023	14/07/2023	domesticada	CPP	3CPP	CPP10	m3	cpp10m3	21960
2023	26/09/2023	domesticada	CPP	3CPP	CPP7	m2	cpp7m2	19095
2023	26/09/2023	domesticada	CPP	3CPP	CPP7	m3	cpp7m3	17504
2023	26/09/2023	domesticada	CPP	3CPP	CPP7	m4	cpp7m4	18699
2023	26/09/2023	domesticada	CPP	3CPP	CPP2	m7	cpp2m7	15789
2023	26/09/2023	domesticada	CPP	3CPP	CPP4	m1	cpp4m1	16779
2023	26/09/2023	domesticada	CAA	5CAA	CAA2	m1	caa2m1	35814
2023	26/09/2023	domesticada	CAA	5CAA	CAA3	m2	caa3m2	23695
2023	26/09/2023	domesticada	CAA	5CAA	CAA3	m3	caa3m3	19786
2023	26/09/2023	domesticada	CAA	5CAA	CAA4	m2	caa4m2	35614
2023	26/09/2023	domesticada	CAA	5CAA	CAA4	m3	caa4m3	26183
2023	26/09/2023	domesticada	CAA	5CAA	CAA4	m4	caa4m4	33877
2023	26/09/2023	domesticada	CAA	5CAA	CAA4	m5	caa4m5	21731
2023	26/09/2023	domesticada	CAA	5CAA	CAA9	m1	caa9m1	14528
2023	26/09/2023	domesticada	CAA	5CAA	CAA9	m2	caa9m2	13247
2023	26/09/2023	domesticada	CAA	5CAA	CAA9	m3	caa9m3	17368
2023	26/09/2023	domesticada	CAA	5CAA	CAA10	m1	caa10m1	27202
2023	26/09/2023	domesticada	CAA	5CAA	CAA10	m2	caa10m2	29606
2023	28/09/2023	domesticada	CAA	5CAA	CAA10	m3	caa10m3	25981
2023	28/09/2023	domesticada	CAA	5CAA	CAA10	m4	caa10m4	28397
2023	28/09/2023	domesticada	CAA	5CAA	CAA10	m5	caa10m5	28225
2023	28/09/2023	domesticada	CAA	5CAA	CAA15	m1	caa15m1	24147
2023	28/09/2023	domesticada	CAA	5CAA	CAA15	m2	caa15m2	27050
2023	28/09/2023	domesticada	CAA	5CAA	CAA16	m1	caa16m1	19704
2023	28/09/2023	domesticada	CAA	5CAA	CAA16	m2	caa16m2	23838
2023	28/09/2023	domesticada	CAA	5CAA	CAA16	m3	caa16m3	21472
2023	28/09/2023	domesticada	CAA	5CAA	CAA18	m1	caa18m1	26329

## Sheet: pollen_size
spp	condition	year	plant_id	produ	size
1CF	silvestre	2022	CF1	23949	154.105
1CF	silvestre	2022	CF17	23028.5	148.658
1CF	silvestre	2022	CF2	26324	158.822
1CF	silvestre	2023	CF1	26873	145.899
1CF	silvestre	2023	CF12	42080.3	146.509
1CF	silvestre	2023	CF2	32677.5	146.323
1CF	silvestre	2023	CF3	30431.3	142.67
1CF	silvestre	2023	CF4	22228	147.035
2CPF	silvestre	2022	CPF10	17447.3	141.097
2CPF	silvestre	2022	CPF19	10864	140.621
2CPF	silvestre	2022	CPF4	11540	130.922
2CPF	silvestre	2022	CPF5	13784	138.495
3CPP	domesticada	2022	CPP9	19009	136.955
3CPP	domesticada	2023	CPP1	15911.7	141.408
3CPP	domesticada	2023	CPP10	17134.7	140.489
3CPP	domesticada	2023	CPP2	15421.8	143.061
3CPP	domesticada	2023	CPP3	19612.4	140.615
3CPP	domesticada	2023	CPP4	16779	139.283
3CPP	domesticada	2023	CPP5	14508	142.383
3CPP	domesticada	2023	CPP7	16688.8	141.022
3CPP	domesticada	2023	CPP9	16631	141.328
4CAS	silvestre	2022	CAS1	23598.7	140.5
4CAS	silvestre	2022	CAS10	20501.7	146.484
4CAS	silvestre	2022	CAS12	22740	145.214
4CAS	silvestre	2022	CAS13	19750.3	142.831
4CAS	silvestre	2022	CAS15	24577.5	142.381
4CAS	silvestre	2022	CAS16	14350	143.724
4CAS	silvestre	2022	CAS2	15779	144.481
4CAS	silvestre	2022	CAS3	26293.7	142.345
4CAS	silvestre	2022	CAS4	22985	142.47
4CAS	silvestre	2022	CAS5	21796.3	142.688
4CAS	silvestre	2022	CAS6	26783	142.084
4CAS	silvestre	2022	CAS7	18574.3	142.099
4CAS	silvestre	2022	CAS8	23457	140.619
4CAS	silvestre	2022	CAS9	27285	143.231
5CAA	domesticada	2022	CAA10	19378.5	143.962
5CAA	domesticada	2022	CAA20	18657.5	141.914
5CAA	domesticada	2022	CAA5	18725.5	136.463
5CAA	domesticada	2022	CAA8	22427	140.323
5CAA	domesticada	2022	CAA9	22327.5	140.974
5CAA	domesticada	2023	CAA10	27882.2	142.017
5CAA	domesticada	2023	CAA15	25598.5	142.662
5CAA	domesticada	2023	CAA16	21671.3	141.018
5CAA	domesticada	2023	CAA18	26329	141.726
5CAA	domesticada	2023	CAA2	35814	140.454
5CAA	domesticada	2023	CAA3	21740.5	142.674
5CAA	domesticada	2023	CAA4	29351.2	141.891
5CAA	domesticada	2023	CAA9	15047.7	143.601
6CM	domesticada	2022	CM1	42975	143.348
6CM	domesticada	2022	CM11	35856.3	139.119
6CM	domesticada	2022	CM12	38961	138.648
6CM	domesticada	2022	CM13	50430.3	142.427
6CM	domesticada	2022	CM2	39535	141.885
6CM	domesticada	2022	CM3	38255.5	141.938
6CM	domesticada	2022	CM4	34984.3	144.792
6CM	domesticada	2022	CM6	44001.7	143.818
6CM	domesticada	2022	CM7	48406	142.35
6CM	domesticada	2022	CM8	37476.3	144.165
6CM	domesticada	2022	CM9	30634	136.14

## Sheet: protein_concentration
date	curve	file_name	species	plant_id	flower_id	protein	year	normal	condition
3/5/23	3/5/23	1_3mayo_CAS	4CAS	CAS1	CAS1M10	166.04	2022	12.8857	Silvestre
3/5/23	3/5/23	1_3mayo_CAS	4CAS	CAS1	CAS1M15	246.4	2022	15.6971	Silvestre
3/5/23	3/5/23	1_3mayo_CAS	4CAS	CAS1	CAS1M17	216.36	2022	14.7092	Silvestre
3/5/23	3/5/23	1_3mayo_CAS	4CAS	CAS2	CAS2M4	238.36	2022	15.4389	Silvestre
3/5/23	3/5/23	1_3mayo_CAS	4CAS	CAS2	CAS2M5	208.93	2022	14.4544	Silvestre
3/5/23	3/5/23	1_3mayo_CAS	4CAS	CAS2	CAS2M6	179.88	2022	13.4119	Silvestre
3/5/23	3/5/23	1_3mayo_CAS	4CAS	CAS3	CAS3M1	186.8	2022	13.6675	Silvestre
3/5/23	3/5/23	1_3mayo_CAS	4CAS	CAS3	CAS3M5	166.73	2022	12.9124	Silvestre
3/5/23	3/5/23	1_3mayo_CAS	4CAS	CAS3	CAS3M9	295.49	2022	17.1898	Silvestre
3/5/23	3/5/23	1_3mayo_CAS	4CAS	CAS5	CAS5M7	264.43	2022	16.2613	Silvestre
3/5/23	3/5/23	1_3mayo_CAS	4CAS	CAS5	CAS5M9	191.35	2022	13.8329	Silvestre
3/5/23	3/5/23	1_3mayo_CAS	4CAS	CAS5	CAS5M10	106.13	2022	10.3019	Silvestre
3/5/23	3/5/23	1_3mayo_CAS	4CAS	CAS6	CAS6M2	252.45	2022	15.8887	Silvestre
3/5/23	3/5/23	1_3mayo_CAS	4CAS	CAS6	CAS6M3	171.69	2022	13.1031	Silvestre
3/5/23	3/5/23	1_3mayo_CAS	4CAS	CAS6	CAS6M7	156.45	2022	12.508	Silvestre
3/5/23	3/5/23	1_3mayo_CAS	4CAS	CAS7	CAS7M4	180.83	2022	13.4473	Silvestre
3/5/23	3/5/23	1_3mayo_CAS	4CAS	CAS7	CAS7M5	156.21	2022	12.4984	Silvestre
3/5/23	3/5/23	1_3mayo_CAS	4CAS	CAS7	CAS7M6	151.37	2022	12.3033	Silvestre
3/5/23	3/5/23	1_3mayo_CAS	4CAS	CAS12	CAS12M1	205.94	2022	14.3506	Silvestre
3/5/23	3/5/23	1_3mayo_CAS	4CAS	CAS12	CAS12M3	165.54	2022	12.8662	Silvestre
3/5/23	3/5/23	1_3mayo_CAS	4CAS	CAS12	CAS12M6	161.29	2022	12.7	Silvestre
4/5/23	4/5/23	2_4mayo2023_TARDE_CasCPP	4CAS	CAS8	CAS8M5	171.28	2022	13.0874	Silvestre
4/5/23	4/5/23	2_4mayo2023_TARDE_CasCPP	4CAS	CAS8	CAS8M7	176.82	2022	13.2974	Silvestre
4/5/23	4/5/23	2_4mayo2023_TARDE_CasCPP	4CAS	CAS8	CAS8M9	193.69	2022	13.9173	Silvestre
4/5/23	4/5/23	2_4mayo2023_TARDE_CasCPP	4CAS	CAS9	CAS9M1	112.44	2022	10.6038	Silvestre
4/5/23	4/5/23	2_4mayo2023_TARDE_CasCPP	4CAS	CAS9	CAS9M4	126.92	2022	11.2659	Silvestre
4/5/23	4/5/23	2_4mayo2023_TARDE_CasCPP	4CAS	CAS9	CAS9M5	143.39	2022	11.9746	Silvestre
4/5/23	4/5/23	2_4mayo2023_TARDE_CasCPP	4CAS	CAS10	CAS10M2	135.94	2022	11.6593	Silvestre
4/5/23	4/5/23	2_4mayo2023_TARDE_CasCPP	4CAS	CAS10	CAS10M3	211.89	2022	14.5564	Silvestre
4/5/23	4/5/23	2_4mayo2023_TARDE_CasCPP	4CAS	CAS10	CAS10M4	266.59	2022	16.3276	Silvestre
4/5/23	4/5/23	2_4mayo2023_TARDE_CasCPP	4CAS	CAS15	CAS15M4	293.46	2022	17.1307	Silvestre
4/5/23	4/5/23	2_4mayo2023_TARDE_CasCPP	4CAS	CAS15	CAS15M8	242.96	2022	15.5872	Silvestre
4/5/23	4/5/23	2_4mayo2023_TARDE_CasCPP	4CAS	CAS15	CAS15M7	163.53	2022	12.7879	Silvestre
9/5/23	9/5/23_CM	4_9Mayo_1_CM	6CM	CM1	CM1M1	201.66	2022	14.2007	Domesticada
9/5/23	9/5/23_CM	4_9Mayo_1_CM	6CM	CM1	CM1M2	208.66	2022	14.4451	Domesticada
9/5/23	9/5/23_CM	4_9Mayo_1_CM	6CM	CM1	CM1M5	201.97	2022	14.2116	Domesticada
9/5/23	9/5/23_CM	4_9Mayo_1_CM	6CM	CM3	CM3M2	333.99	2022	18.2754	Domesticada
9/5/23	9/5/23_CM	4_9Mayo_1_CM	6CM	CM3	CM3M3	280.68	2022	16.7535	Domesticada
9/5/23	9/5/23_CM	4_9Mayo_1_CM	6CM	CM3	CM3M4	188.55	2022	13.7314	Domesticada
9/5/23	9/5/23_CM	4_9Mayo_1_CM	6CM	CM4	CM4M2	201.03	2022	14.1785	Domesticada
9/5/23	9/5/23_CM	4_9Mayo_1_CM	6CM	CM4	CM4M3	223.57	2022	14.9523	Domesticada
9/5/23	9/5/23_CM	4_9Mayo_1_CM	6CM	CM4	CM4M7	235.87	2022	15.3581	Domesticada
9/5/23	9/5/23_CM	4_9Mayo_1_CM	6CM	CM7	CM7M1	163.61	2022	12.791	Domesticada
9/5/23	9/5/23_CM	4_9Mayo_1_CM	6CM	CM7	CM7M3	156.89	2022	12.5256	Domesticada
9/5/23	9/5/23_CM	4_9Mayo_1_CM	6CM	CM7	CM7M4	259.36	2022	16.1047	Domesticada
9/5/23	9/5/23_CM	4_9Mayo_1_CM	6CM	CM9	CM9M3	187.13	2022	13.6795	Domesticada
9/5/23	9/5/23_CM	4_9Mayo_1_CM	6CM	CM9	CM9M6	266.98	2022	16.3395	Domesticada
9/5/23	9/5/23_CM	4_9Mayo_1_CM	6CM	CM9	CM9M9	223.69	2022	14.9563	Domesticada
9/5/23	9/5/23_CM	4_9Mayo_1_CM	6CM	CM13	CM13M1	334.14	2022	18.2795	Domesticada
9/5/23	9/5/23_CM	4_9Mayo_1_CM	6CM	CM13	CM13M2	356.34	2022	18.877	Domesticada
9/5/23	9/5/23_CM	4_9Mayo_1_CM	6CM	CM13	CM13M3	225.79	2022	15.0263	Domesticada
9/5/23	9/5/23_CM	4_9Mayo_1_CM	6CM	CM14	CM14M1	256.3	2022	16.0094	Domesticada
9/5/23	9/5/23_CM	4_9Mayo_1_CM	6CM	CM14	CM14M7	187.61	2022	13.6971	Domesticada
9/5/23	9/5/23_CM	4_9Mayo_1_CM	6CM	CM16	CM16M2	229.5	2022	15.1493	Domesticada
9/5/23	9/5/23_CM	4_9Mayo_1_CM	6CM	CM16	CM16M3	235.11	2022	15.3333	Domesticada
9/5/23	9/5/23_CM	4_9Mayo_1_CM	6CM	CM16	CM16M4	288.01	2022	16.9709	Domesticada
9/5/23	9/5/23_CM	5_9de	Mayo_2_CFCM	6CM	CM18	CM18M1	254.94	2022	15.9668
9/5/23	9/5/23_CM	5_9de	Mayo_2_CFCM	6CM	CM18	CM18M2	262.88	2022	16.2136
9/5/23	9/5/23_CM	5_9de	Mayo_2_CFCM	6CM	CM18	CM18M3	314.43	2022	17.7322
9/5/23	9/5/23_CM	5_9de	Mayo_2_CFCM	6CM	CM20	CM20M3_1	282.35	2022	16.8033
9/5/23	9/5/23_CM	5_9de	Mayo_2_CFCM	6CM	CM20	CM20M3	349.23	2022	18.6877
9/5/23	9/5/23_CM	5_9de	Mayo_2_CFCM	6CM	CM14	CM14M3	287.94	2022	16.9688
9/5/23	9/5/23_CM	6_9Mayo_4_	CAA	5CAA	CAA3	CAA3M1	167.59	2022	12.9457
9/5/23	9/5/23_CM	6_9Mayo_4_	CAA	5CAA	CAA3	CAA3M2	115.78	2022	10.7601
9/5/23	9/5/23_CM	6_9Mayo_4_	CAA	5CAA	CAA3	CAA3M3	160.39	2022	12.6645
9/5/23	9/5/23_CM	6_9Mayo_4_	CAA	5CAA	CAA8	CAA8M2	336.28	2022	18.3379
9/5/23	9/5/23_CM	6_9Mayo_4_	CAA	5CAA	CAA8	CAA8M3	214.1	2022	14.6322
9/5/23	9/5/23_CM	6_9Mayo_4_	CAA	5CAA	CAA8	CAA8M9	202.41	2022	14.2271
9/5/23	9/5/23_CM	6_9Mayo_4_	CAA	5CAA	CAA19	CAA19M1	207.53	2022	14.4059
9/5/23	9/5/23_CM	6_9Mayo_4_	CAA	5CAA	CAA19	CAA19M3	307.38	2022	17.5323
9/5/23	9/5/23_CM	6_9Mayo_4_	CAA	5CAA	CAA19	CAA19M5	189.76	2022	13.7753
9/5/23	9/5/23_CM	6_9Mayo_4_	CAA	5CAA	CAA20	CAA20M2	260.39	2022	16.1366
9/5/23	9/5/23_CM	6_9Mayo_4_	CAA	5CAA	CAA20	CAA20M8	382.87	2022	19.5671
9/5/23	9/5/23_CM	6_9Mayo_4_	CAA	5CAA	CAA20	CAA20M9	256.87	2022	16.0272
9/5/23	9/5/23_CM	7_9mayo_3_cpf	2CPF	CPF3	CPF3M1	135.96	2022	11.6602	Silvestre
9/5/23	9/5/23_CM	7_9mayo_3_cpf	2CPF	CPF3	CPF3M2	206.05	2022	14.3544	Silvestre
9/5/23	9/5/23_CM	7_9mayo_3_cpf	2CPF	CPF4	CPF4M2	185.66	2022	13.6257	Silvestre
9/5/23	9/5/23_CM	7_9mayo_3_cpf	2CPF	CPF4	CPF4M4	93.27	2022	9.65764	Silvestre
9/5/23	9/5/23_CM	7_9mayo_3_cpf	2CPF	CPF4	CPF4M7	116.93	2022	10.8134	Silvestre
9/5/23	9/5/23_CM	7_9mayo_3_cpf	2CPF	CPF5	CPF5M1	169.6	2022	13.0231	Silvestre
9/5/23	9/5/23_CM	7_9mayo_3_cpf	2CPF	CPF5	CPF5M4	195.76	2022	13.9914	Silvestre
9/5/23	9/5/23_CM	7_9mayo_3_cpf	2CPF	CPF5	CPF5M5	307.62	2022	17.5391	Silvestre
9/5/23	9/5/23_CM	7_9mayo_3_cpf	2CPF	CPF8	CPF8M2	163.87	2022	12.8012	Silvestre
9/5/23	9/5/23_CM	7_9mayo_3_cpf	2CPF	CPF8	CPF8M3	228.44	2022	15.1142	Silvestre
9/5/23	9/5/23_CM	7_9mayo_3_cpf	2CPF	CPF8	CPF8M4	146.03	2022	12.0843	Silvestre
9/5/23	9/5/23_CM	7_9mayo_3_cpf	2CPF	CPF10	CPF10M1	208.18	2022	14.4284	Silvestre
9/5/23	9/5/23_CM	7_9mayo_3_cpf	2CPF	CPF10	CPF10M3	237.59	2022	15.414	Silvestre
9/5/23	9/5/23_CM	7_9mayo_3_cpf	2CPF	CPF10	CPF10M14	376.7	2022	19.4088	Silvestre
9/5/23	9/5/23_CM	7_9mayo_3_cpf	2CPF	CPF15	CPF15M1	259.7	2022	16.1152	Silvestre
9/5/23	9/5/23_CM	7_9mayo_3_cpf	2CPF	CPF15	CPF15M3	225.47	2022	15.0157	Silvestre
9/5/23	9/5/23_CM	7_9mayo_3_cpf	2CPF	CPF19	CPF19M1	347.28	2022	18.6355	Silvestre
9/5/23	9/5/23_CM	7_9mayo_3_cpf	2CPF	CPF19	CPF19M4	346.61	2022	18.6175	Silvestre
9/5/23	9/5/23_CM	7_9mayo_3_cpf	2CPF	CPF19	CPF19M5	200.83	2022	14.1715	Silvestre
9/5/23	9/5/23_CM	7_9mayo_3_cpf	2CPF	CPF20	CPF20M1	290.54	2022	17.0452	Silvestre
9/5/23	9/5/23_CM	7_9mayo_3_cpf	2CPF	CPF20	CPF20M2	151.34	2022	12.302	Silvestre
7/7/23	7/7/23	9_	7Julio_CfCpp	1CF	CF2	CF2M3	108.7	2022	10.4259
7/7/23	7/7/23	9_	7Julio_CfCpp	1CF	CF2	CF2M5	108.79	2022	10.4302
7/7/23	7/7/23	9_	7Julio_CfCpp	1CF	CF2	CF2M9	98.48	2022	9.92371
7/7/23	7/7/23	9_	7Julio_CfCpp	1CF	CF3	CF3M2	190.11	2022	13.788
7/7/23	7/7/23	9_	7Julio_CfCpp	1CF	CF3	CF3M3	202.44	2022	14.2281
7/7/23	7/7/23	9_	7Julio_CfCpp	1CF	CF3	CF3M5	374.87	2022	19.3616
7/7/23	7/7/23	9_	7Julio_CfCpp	1CF	CF1	CF1M15	150.49	2022	12.2674
7/7/23	7/7/23	9_	7Julio_CfCpp	1CF	CF1	CF1M19	145.93	2022	12.0801
7/7/23	7/7/23	9_	7Julio_CfCpp	1CF	CF1	CF1M22	182.34	2022	13.5033
7/7/23	7/7/23	9_	7Julio_CfCpp	1CF	CF17	CF17M3	101.04	2022	10.0519
7/7/23	7/7/23	9_	7Julio_CfCpp	1CF	CF17	CF17M5	378.49	2022	19.4548
7/7/23	7/7/23	9_	7Julio_CfCpp	1CF	CF17	CF17M8	104.21	2022	10.2083
7/7/23	7/7/23	9_	7Julio_CfCpp	3CPP	CPP20	CPP20M2	253.4	2022	15.9185
7/7/23	7/7/23	9_	7Julio_CfCpp	3CPP	CPP20	CPP20M4	191.24	2022	13.829
7/7/23	7/7/23	9_	7Julio_CfCpp	3CPP	CPP4	CPP4M1	264.9	2022	16.2757
7/7/23	7/7/23	9_	7Julio_CfCpp	3CPP	CPP4	CPP4M4	196.93	2022	14.0332
7/7/23	7/7/23	9_	7Julio_CfCpp	3CPP	CPP4	CPP4M5	175.26	2022	13.2386
7/7/23	7/7/23	9_	7Julio_CfCpp	3CPP	CPP18	CPP18m1	227.16	2022	15.0718
7/7/23	7/7/23	9_	7Julio_CfCpp	3CPP	CPP18	CPP18M5	215.47	2022	14.6789
7/7/23	7/7/23	9_	7Julio_CfCpp	3CPP	CPP3	CPP3M1	118.5	2022	10.8858
7/7/23	7/7/23	9_	7Julio_CfCpp	3CPP	CPP3	CPP3M2	160.12	2022	12.6539
7/7/23	7/7/23	9_	7Julio_CfCpp	3CPP	CPP3	CPP3M9	105.47	2022	10.2699
7/7/23	7/7/23_1	10_7Julio2023_CmCppCF	6CM	CM2	CM2M2	301.25	2022	17.3566	Domesticada
7/7/23	7/7/23_1	10_7Julio2023_CmCppCF	6CM	CM2	CM2M3	139.19	2022	11.7979	Domesticada
7/7/23	7/7/23_1	10_7Julio2023_CmCppCF	6CM	CM2	CM2M9	140.11	2022	11.8368	Domesticada
7/7/23	7/7/23_1	10_7Julio2023_CmCppCF	6CM	CM8	CM8M5	249.39	2022	15.7921	Domesticada
7/7/23	7/7/23_1	10_7Julio2023_CmCppCF	6CM	CM8	CM8M5_1	298.5	2022	17.2772	Domesticada
7/7/23	7/7/23_1	10_7Julio2023_CmCppCF	6CM	CM8	CM8M6	199.42	2022	14.1216	Domesticada
7/7/23	7/7/23_1	10_7Julio2023_CmCppCF	6CM	CM6	CM6M1	185.47	2022	13.6187	Domesticada
7/7/23	7/7/23_1	10_7Julio2023_CmCppCF	6CM	CM6	CM6M2	195.74	2022	13.9907	Domesticada
7/7/23	7/7/23_1	10_7Julio2023_CmCppCF	6CM	CM6	CM6M3	167.25	2022	12.9325	Domesticada
7/7/23	7/7/23_1	10_7Julio2023_CmCppCF	6CM	CM11	CM11M3	268.83	2022	16.396	Domesticada
7/7/23	7/7/23_1	10_7Julio2023_CmCppCF	6CM	CM11	CM11M5	157.22	2022	12.5387	Domesticada
7/7/23	7/7/23_1	10_7Julio2023_CmCppCF	6CM	CM12	CM12M4	172.58	2022	13.137	Domesticada
7/7/23	7/7/23_1	10_7Julio2023_CmCppCF	6CM	CM12	CM12M5	253.14	2022	15.9104	Domesticada
7/7/23	7/7/23_1	10_7Julio2023_CmCppCF	6CM	CM12	CM12M6	212.35	2022	14.5722	Domesticada
7/7/23	7/7/23_1	10_7Julio2023_CmCppCF	1CF	CF5_23	CF5_23M1	162.26	2023	12.7381	Silvestre
7/7/23	7/7/23_1	10_7Julio2023_CmCppCF	1CF	CF5_23	CF5_23M2	236.52	2023	15.3792	Silvestre
7/7/23	7/7/23_1	10_7Julio2023_CmCppCF	1CF	CF12_23	CF12_23M1	246.21	2023	15.6911	Silvestre
7/7/23	7/7/23_1	10_7Julio2023_CmCppCF	3CPP	CPP9	CPP9M14	108.85	2022	10.4331	Domesticada
7/7/23	7/7/23_1	10_7Julio2023_CmCppCF	3CPP	CPP9	CPP9M10	121.43	2022	11.0195	Domesticada
11/8/23	11/8/23	11_23_Agosto_CAA	5CAA	CAA1	CAA1M1	193.4	2022	13.9068	Domesticada
11/8/23	11/8/23	11_23_Agosto_CAA	5CAA	CAA1	CAA1M2	260.68	2022	16.1456	Domesticada
11/8/23	11/8/23	11_23_Agosto_CAA	5CAA	CAA1	CAA1M3	250.1	2022	15.8146	Domesticada
11/8/23	11/8/23	11_23_Agosto_CAA	5CAA	CAA4	CAA4M2	209.28	2022	14.4665	Domesticada
11/8/23	11/8/23	11_23_Agosto_CAA	5CAA	CAA4	CAA4M10	179.58	2022	13.4007	Domesticada
11/8/23	11/8/23	11_23_Agosto_CAA	5CAA	CAA4	CAA4M11	269.93	2022	16.4295	Domesticada
11/8/23	11/8/23	11_23_Agosto_CAA	5CAA	CAA5	CAA5M3	237.05	2022	15.3964	Domesticada
11/8/23	11/8/23	11_23_Agosto_CAA	5CAA	CAA5	CAA5M5	179.74	2022	13.4067	Domesticada
11/8/23	11/8/23	11_23_Agosto_CAA	5CAA	CAA5	CAA5M11	105.93	2022	10.2922	Domesticada
11/8/23	11/8/23	11_23_Agosto_CAA	5CAA	CAA9	CAA9M2	128.45	2022	11.3336	Domesticada
11/8/23	11/8/23	11_23_Agosto_CAA	5CAA	CAA9	CAA9M3	133.94	2022	11.5732	Domesticada
11/8/23	11/8/23	11_23_Agosto_CAA	5CAA	CAA9	CAA9M10	316.61	2022	17.7935	Domesticada
11/8/23	11/8/23	11_23_Agosto_CAA	5CAA	CAA10	CAA10M2	239.57	2022	15.478	Domesticada
11/8/23	11/8/23	11_23_Agosto_CAA	5CAA	CAA10	CAA10M4	298.93	2022	17.2896	Domesticada
11/8/23	11/8/23	11_23_Agosto_CAA	5CAA	CAA10	CAA10M7	356.28	2022	18.8754	Domesticada
11/8/23	11/8/23	11_23_Agosto_CAA	5CAA	CAA14	CAA14M1	190.78	2022	13.8123	Domesticada
11/8/23	11/8/23	11_23_Agosto_CAA	5CAA	CAA14	CAA14M2	309.52	2022	17.5932	Domesticada
11/8/23	11/8/23	11_23_Agosto_CAA	5CAA	CAA14	CAA14M7	334.26	2022	18.2828	Domesticada
11/8/23	11/8/23	11_23_Agosto_CAA	5CAA	CAA16	CAA16M1	140	2022	11.8322	Domesticada
11/8/23	11/8/23	11_23_Agosto_CAA	5CAA	CAA16	CAA16M2	257.39	2022	16.0434	Domesticada
11/8/23	11/8/23	11_23_Agosto_CAA	5CAA	CAA16	CAA16M3	146.67	2022	12.1107	Domesticada
23/8/23	23/8/23/1	12_23_Agosto_Luis	1CF	CF1_23	CF1_23M1	361.78	2023	19.0205	Silvestre
23/8/23	23/8/23/1	12_23_Agosto_Luis	1CF	CF1_23	CF1_23M2	356	2023	18.868	Silvestre
23/8/23	23/8/23/1	12_23_Agosto_Luis	1CF	CF1_23	CF1_23M3	301.38	2023	17.3603	Silvestre
23/8/23	23/8/23/1	12_23_Agosto_Luis	1CF	CF2_23	CF2_23M1	378.7	2023	19.4602	Silvestre
23/8/23	23/8/23/1	12_23_Agosto_Luis	1CF	CF2_23	CF2_23M2	320.5	2023	17.9025	Silvestre
23/8/23	23/8/23/1	12_23_Agosto_Luis	1CF	CF2_23	CF2_23M3	263.19	2023	16.2231	Silvestre
23/8/23	23/8/23/1	12_23_Agosto_Luis	1CF	CF3_23	CF3_23M1	152.48	2023	12.3483	Silvestre
23/8/23	23/8/23/1	12_23_Agosto_Luis	1CF	CF3_23	CF3_23M2	68.99	2023	8.30602	Silvestre
23/8/23	23/8/23/1	12_23_Agosto_Luis	1CF	CF3_23	CF3_23M4	183.22	2023	13.5359	Silvestre
23/8/23	23/8/23/1	12_23_Agosto_Luis	1CF	CF7_23	CF7_23M1	209.45	2023	14.4724	Silvestre
23/8/23	23/8/23/1	12_23_Agosto_Luis	1CF	CF12_23	CF12_23M2	183.84	2023	13.5588	Silvestre
23/8/23	23/8/23/1	12_23_Agosto_Luis	3CPP	CPP2_23	CPP2_23M1	251.03	2023	15.8439	Domesticada
23/8/23	23/8/23/1	12_23_Agosto_Luis	3CPP	CPP2_23	CPP2_23M3	139.03	2023	11.7911	Domesticada
23/8/23	23/8/23/1	12_23_Agosto_Luis	3CPP	CPP4_23	CPP4_23M1	339.6	2023	18.4282	Domesticada
23/8/23	23/8/23/1	12_23_Agosto_Luis	3CPP	CPP5_23	CPP5_23M1	269.94	2023	16.4299	Domesticada

## Sheet: lipid_concentration
analysis	curve	file_name	species	plant_id	flower_id	lipids	year	condition
LIPIDOS	PROMEDIO	19_29Noviembre_2023	3CPP	CPP20	CPP20M4	65.879	2022	Domesticada
LIPIDOS	PROMEDIO	17_23Noviembre_2023	4CAS	CAS8	CAS8M7	69.589	2022	Silvestre
LIPIDOS	PROMEDIO	24_15_diciembre_2023	1CF	CF2	CF2M5	72.096	2022	Silvestre
LIPIDOS	PROMEDIO	22_13_diciembre_2023_CAA	5CAA	CAA8	CAA8M3	82.115	2022	Domesticada
LIPIDOS	PROMEDIO	17_23Noviembre_2023	4CAS	CAS10	CAS10M2	83.509	2022	Silvestre
LIPIDOS	PROMEDIO	19_29Noviembre_2023	4CAS	CAS7	CAS7M5	84.694	2022	Silvestre
LIPIDOS	PROMEDIO	22_13_diciembre_2023_CAA	5CAA	CAA9	CAA9M10	86.841	2022	Domesticada
LIPIDOS	PROMEDIO	18_25Noviembre_2023_	5CAA	CAA9	CAA9M2	87.315	2022	Domesticada
LIPIDOS	PROMEDIO	22_13_diciembre_2023_CAA	5CAA	CAA8	CAA8M9	88.258	2022	Domesticada
LIPIDOS	PROMEDIO	17_23Noviembre_2023	4CAS	CAS1	CAS1M15	91.659	2022	Silvestre
LIPIDOS	PROMEDIO	17_23Noviembre_2023	4CAS	CAS6	CAS6M3	92.257	2022	Silvestre
LIPIDOS	PROMEDIO	22_13_diciembre_2023_CAA	5CAA	CAA1	CAA1M1	93.82	2022	Domesticada
LIPIDOS	PROMEDIO	22_13_diciembre_2023_CAA	5CAA	CAA4	CAA4M10	94.103	2022	Domesticada
LIPIDOS	PROMEDIO	17_23Noviembre_2023	4CAS	CAS1	CAS1M10	94.583	2022	Silvestre
LIPIDOS	PROMEDIO	19_29Noviembre_2023	4CAS	CAS3	CAS3M9	95.826	2022	Silvestre
LIPIDOS	PROMEDIO	19_29Noviembre_2023	3CPP	CPP3	CPP3M1	95.981	2022	Domesticada
LIPIDOS	PROMEDIO	17_23Noviembre_2023	4CAS	CAS9	CAS9M4	96.353	2022	Silvestre
LIPIDOS	PROMEDIO	18_25Noviembre_2023_	6CM	CM14	CM14M1	96.766	2022	Domesticada
LIPIDOS	PROMEDIO	24_15_diciembre_2023	1CF	CF2	CF2M3	98.115	2022	Silvestre
LIPIDOS	PROMEDIO	24_15_diciembre_2023	1CF	CF2_23	CF2_23	99.031	2023	Silvestre
LIPIDOS	PROMEDIO	22_13_diciembre_2023_2_CM	5CAA	CAA10	CAA10M7	100.595	2022	Domesticada
LIPIDOS	PROMEDIO	19_29Noviembre_2023	3CPP	CPP9	CPP9M10	101.262	2022	Domesticada
LIPIDOS	PROMEDIO	18_25Noviembre_2023_	1CF	CF1	CF1M15	102.277	2022	Silvestre
LIPIDOS	PROMEDIO	20_6Diciembre_2023_Placa1_CPF	2CPF	CPF5	CPF5M4	103.527	2022	Silvestre
LIPIDOS	PROMEDIO	17_23Noviembre_2023	4CAS	CAS6	CAS6M2	103.896	2022	Silvestre
LIPIDOS	PROMEDIO	20_6Diciembre_2023_Placa1_CPF	2CPF	CPF3	CPF3M2	103.957	2022	Silvestre
LIPIDOS	PROMEDIO	22_13_diciembre_2023_CAA	5CAA	CAA14	CAA14M7	103.964	2022	Domesticada
LIPIDOS	PROMEDIO	19_29Noviembre_2023	4CAS	CAS7	CAS7M2	105.6	2022	Silvestre
LIPIDOS	PROMEDIO	19_29Noviembre_2023	3CPP	CPP4	CPP4M5	106.902	2022	Domesticada
LIPIDOS	PROMEDIO	22_13_diciembre_2023_2_CM	5CAA	CAA10	CAA10M2	107.225	2022	Domesticada
LIPIDOS	PROMEDIO	19_29Noviembre_2023	4CAS	CAS7	CAS7M4	107.644	2022	Silvestre
LIPIDOS	PROMEDIO	22_13_diciembre_2023_CAA	5CAA	CAA16	CAA16M1	108.235	2022	Domesticada
LIPIDOS	PROMEDIO	20_6Diciembre_2023_Placa1_CPF	2CPF	CPF15	CPF15M1	108.428	2022	Silvestre
LIPIDOS	PROMEDIO	22_13_diciembre_2023_CAA	5CAA	CAA4	CAA4M2	108.999	2022	Domesticada
LIPIDOS	PROMEDIO	19_29Noviembre_2023	3CPP	CPP18	CPP18M1	109.233	2022	Domesticada
LIPIDOS	PROMEDIO	22_13_diciembre_2023_CAA	5CAA	CAA14	CAA14M1	109.412	2022	Domesticada
LIPIDOS	PROMEDIO	24_15_diciembre_2023	1CF	CF2	CF2M9	109.756	2022	Silvestre
LIPIDOS	PROMEDIO	19_29Noviembre_2023	1CF	CF3_23	CF3_23	110.314	2023	Silvestre
LIPIDOS	PROMEDIO	17_23Noviembre_2023	4CAS	CAS10	CAS10M3	111.19	2022	Silvestre
LIPIDOS	PROMEDIO	22_13_diciembre_2023_2_CM	6CM	CM8	CM8M5	111.452	2022	Domesticada
LIPIDOS	PROMEDIO	24_15_diciembre_2023	1CF	CF1	CF1M19	112.06	2022	Silvestre
LIPIDOS	PROMEDIO	18_25Noviembre_2023_	4CAS	CAS1	CAS1M17	112.433	2022	Silvestre
LIPIDOS	PROMEDIO	24_15_diciembre_2023	1CF	CF17	CF17M3	112.752	2022	Silvestre
LIPIDOS	PROMEDIO	19_29Noviembre_2023	3CPP	CPP2_23	CPP2_23M1	112.938	2023	Domesticada
LIPIDOS	PROMEDIO	22_13_diciembre_2023_CAA	5CAA	CAA19	CAA19M5	113.817	2022	Domesticada
LIPIDOS	PROMEDIO	19_29Noviembre_2023	3CPP	CPP2_23	CPP2_23M3	113.824	2023	Domesticada
LIPIDOS	PROMEDIO	20_6Diciembre_2023_Placa1_CPF	2CPF	CPF4	CPF4M4	113.873	2022	Silvestre
LIPIDOS	PROMEDIO	24_15_diciembre_2023	4CAS	CAS15	CAS15M8	113.956	2022	Silvestre
LIPIDOS	PROMEDIO	17_23Noviembre_2023	4CAS	CAS8	CAS8M5	113.963	2022	Silvestre
LIPIDOS	PROMEDIO	22_13_diciembre_2023_CAA	5CAA	CAA4	CAA4M11	114.122	2022	Domesticada
LIPIDOS	PROMEDIO	22_13_diciembre_2023_2_CM	6CM	CM8	CM8M5_1	114.919	2022	Domesticada
LIPIDOS	PROMEDIO	19_29Noviembre_2023	3CPP	CPP9	CPP9M2	115.807	2022	Domesticada
LIPIDOS	PROMEDIO	17_23Noviembre_2023	4CAS	CAS2	CAS2M6	116.384	2022	Silvestre
LIPIDOS	PROMEDIO	22_13_diciembre_2023_CAA	5CAA	CAA19	CAA19M3	116.398	2022	Domesticada
LIPIDOS	PROMEDIO	22_13_diciembre_2023_CAA	5CAA	CAA3	CAA3M3	116.884	2022	Domesticada
LIPIDOS	PROMEDIO	21_6Diciembre_2023_Placa2_CM	6CM	CM4	CM4M3	117.197	2022	Domesticada
LIPIDOS	PROMEDIO	24_15_diciembre_2023	1CF	CF5_23	CF5_23M2	119.022	2023	Silvestre
LIPIDOS	PROMEDIO	22_13_diciembre_2023_CAA	5CAA	CAA20	CAA20M9	119.294	2022	Domesticada
LIPIDOS	PROMEDIO	18_25Noviembre_2023_	5CAA	CAA9	CAA9M3	119.608	2022	Domesticada
LIPIDOS	PROMEDIO	17_23Noviembre_2023	4CAS	CAS10	CAS10M4	119.95	2022	Silvestre
LIPIDOS	PROMEDIO	19_29Noviembre_2023	3CPP	CPP5_23	CPP5_23M1	119.978	2023	Domesticada
LIPIDOS	PROMEDIO	20_6Diciembre_2023_Placa1_CPF	2CPF	CPF20	CPF20M2	120.417	2022	Silvestre
LIPIDOS	PROMEDIO	20_6Diciembre_2023_Placa1_CPF	2CPF	CPF19	CPF19M4	121.235	2022	Silvestre
LIPIDOS	PROMEDIO	22_13_diciembre_2023_2_CM	5CAA	CAA10	CAA10M4	121.312	2022	Domesticada
LIPIDOS	PROMEDIO	19_29Noviembre_2023	3CPP	CPP9	CPP9M14	121.452	2022	Domesticada
LIPIDOS	PROMEDIO	22_13_diciembre_2023_2_CM	6CM	CM8	CM8M6	121.739	2022	Domesticada
LIPIDOS	PROMEDIO	22_13_diciembre_2023_CAA	5CAA	CAA8	CAA8M2	122.74	2022	Domesticada
LIPIDOS	PROMEDIO	22_13_diciembre_2023_2_CM	6CM	CM6	CM6M3	123.588	2022	Domesticada
LIPIDOS	PROMEDIO	22_13_diciembre_2023_2_CM	5CAA	CAA16	CAA16M3	123.812	2022	Domesticada
LIPIDOS	PROMEDIO	22_13_diciembre_2023_CAA	5CAA	CAA5	CAA5M11	124.016	2022	Domesticada
LIPIDOS	PROMEDIO	19_29Noviembre_2023	3CPP	CPP3	CPP3M2	125.308	2022	Domesticada
LIPIDOS	PROMEDIO	22_13_diciembre_2023_2_CM	6CM	CM16	CM16M3	126.18	2022	Domesticada
LIPIDOS	PROMEDIO	17_23Noviembre_2023	4CAS	CAS9	CAS9M5	126.412	2022	Silvestre
LIPIDOS	PROMEDIO	22_13_diciembre_2023_2_CM	6CM	CM12	CM12M6	126.679	2022	Domesticada
LIPIDOS	PROMEDIO	24_15_diciembre_2023	4CAS	CAS5	CAS5M7	126.94	2022	Silvestre
LIPIDOS	PROMEDIO	20_6Diciembre_2023_Placa1_CPF	2CPF	CPF8	CPF8M3	127.687	2022	Silvestre
LIPIDOS	PROMEDIO	22_13_diciembre_2023_CAA	5CAA	CAA5	CAA5M5	128.166	2022	Domesticada
LIPIDOS	PROMEDIO	22_13_diciembre_2023_2_CM	6CM	CM18	CM18M1	129.401	2022	Domesticada
LIPIDOS	PROMEDIO	22_13_diciembre_2023_CAA	5CAA	CAA3	CAA3M1	129.642	2022	Domesticada
LIPIDOS	PROMEDIO	22_13_diciembre_2023_CAA	5CAA	CAA5	CAA5M3	129.67	2022	Domesticada
LIPIDOS	PROMEDIO	22_13_diciembre_2023_2_CM	5CAA	CAA16	CAA16M2	130.052	2022	Domesticada
LIPIDOS	PROMEDIO	22_13_diciembre_2023_2_CM	6CM	CM14	CM14M7	130.497	2022	Domesticada
LIPIDOS	PROMEDIO	22_13_diciembre_2023_CAA	5CAA	CAA20	CAA20M8	130.631	2022	Domesticada
LIPIDOS	PROMEDIO	21_6Diciembre_2023_Placa2_CM	6CM	CM3	CM3M4	130.695	2022	Domesticada
LIPIDOS	PROMEDIO	20_6Diciembre_2023_Placa1_CPF	2CPF	CPF5	CPF5M1	130.929	2022	Silvestre
LIPIDOS	PROMEDIO	17_23Noviembre_2023	4CAS	CAS12	CAS12M3	133.246	2022	Silvestre
LIPIDOS	PROMEDIO	21_6Diciembre_2023_Placa2_CM	1CF	CF1_23	CF1_23M3	134.223	2023	Silvestre
LIPIDOS	PROMEDIO	22_13_diciembre_2023_2_CM	6CM	CM6	CM6M1	134.496	2022	Domesticada
LIPIDOS	PROMEDIO	18_25Noviembre_2023_	4CAS	CAS3	CAS3M1	134.518	2022	Silvestre
LIPIDOS	PROMEDIO	21_6Diciembre_2023_Placa2_CM	6CM	CM13	CM13M1	134.969	2022	Domesticada
LIPIDOS	PROMEDIO	21_6Diciembre_2023_Placa2_CM	6CM	CM13	CM13M2	134.994	2022	Domesticada
LIPIDOS	PROMEDIO	20_6Diciembre_2023_Placa1_CPF	2CPF	CPF19	CPF19M5	135.122	2022	Silvestre
LIPIDOS	PROMEDIO	21_6Diciembre_2023_Placa2_CM	1CF	CF1_23	CF1_23M1	135.514	2023	Silvestre
LIPIDOS	PROMEDIO	20_6Diciembre_2023_Placa1_CPF	2CPF	CPF15	CPF15M3	135.813	2022	Silvestre
LIPIDOS	PROMEDIO	19_29Noviembre_2023	4CAS	CAS3	CAS3M5	136.261	2022	Silvestre
LIPIDOS	PROMEDIO	20_6Diciembre_2023_Placa1_CPF	2CPF	CPF4	CPF4M7	136.375	2022	Silvestre
LIPIDOS	PROMEDIO	22_13_diciembre_2023_2_CM	6CM	CM20	CM20M3_1	136.81	2022	Domesticada
LIPIDOS	PROMEDIO	22_13_diciembre_2023_2_CM	6CM	CM16	CM16M4	137.224	2022	Domesticada
LIPIDOS	PROMEDIO	19_29Noviembre_2023	3CPP	CPP20	CPP20M2	137.245	2022	Domesticada
LIPIDOS	PROMEDIO	22_13_diciembre_2023_CAA	5CAA	CAA1	CAA1M3	137.345	2022	Domesticada
LIPIDOS	PROMEDIO	24_15_diciembre_2023	1CF	CF5_23	CF5_23M1	137.923	2023	Silvestre
LIPIDOS	PROMEDIO	22_13_diciembre_2023_CAA	5CAA	CAA19	CAA19M1	138.659	2022	Domesticada
LIPIDOS	PROMEDIO	22_13_diciembre_2023_2_CM	6CM	CM20	CM20M3	138.88	2022	Domesticada
LIPIDOS	PROMEDIO	19_29Noviembre_2023	3CPP	CPP4	CPP4M4	139.309	2022	Domesticada
LIPIDOS	PROMEDIO	22_13_diciembre_2023_CAA	5CAA	CAA1	CAA1M2	139.402	2022	Domesticada
LIPIDOS	PROMEDIO	24_15_diciembre_2023	1CF	CF3_23	CF3_23	139.803	2023	Silvestre
LIPIDOS	PROMEDIO	20_6Diciembre_2023_Placa1_CPF	1CF	CF3_23	CF3_23	139.892	2023	Silvestre
LIPIDOS	PROMEDIO	22_13_diciembre_2023_2_CM	6CM	CM6	CM6M2	140.977	2022	Domesticada
LIPIDOS	PROMEDIO	22_13_diciembre_2023_CAA	5CAA	CAA3	CAA3M2	143.079	2022	Domesticada
LIPIDOS	PROMEDIO	20_6Diciembre_2023_Placa1_CPF	2CPF	CPF19	CPF19M1	143.718	2022	Silvestre
LIPIDOS	PROMEDIO	21_6Diciembre_2023_Placa2_CM	6CM	CM1	CM1M1	144.481	2022	Domesticada
LIPIDOS	PROMEDIO	22_13_diciembre_2023_2_CM	6CM	CM12	CM12M4	145.474	2022	Domesticada
LIPIDOS	PROMEDIO	24_15_diciembre_2023	4CAS	CAS12	CAS12M6	146.311	2022	Silvestre
LIPIDOS	PROMEDIO	17_23Noviembre_2023	4CAS	CAS6	CAS6M7	146.794	2022	Silvestre
LIPIDOS	PROMEDIO	19_29Noviembre_2023	3CPP	CPP2	CPP2M1	146.794	2022	Domesticada
LIPIDOS	PROMEDIO	22_13_diciembre_2023_2_CM	6CM	CM2	CM2M9	146.801	2022	Domesticada
LIPIDOS	PROMEDIO	24_15_diciembre_2023	2CPF	CPF20	CPF20M1	148.354	2022	Silvestre
LIPIDOS	PROMEDIO	24_15_diciembre_2023	1CF	CF17	CF17M8	148.969	2022	Silvestre
LIPIDOS	PROMEDIO	21_6Diciembre_2023_Placa2_CM	6CM	CM7	CM7M3	150.968	2022	Domesticada
LIPIDOS	PROMEDIO	21_6Diciembre_2023_Placa2_CM	6CM	CM3	CM3M2	151.156	2022	Domesticada
LIPIDOS	PROMEDIO	24_15_diciembre_2023	1CF	CF3	CF3M5	152.644	2022	Silvestre
LIPIDOS	PROMEDIO	24_15_diciembre_2023	2CPF	CPF10	CPF10M3	152.681	2022	Silvestre
LIPIDOS	PROMEDIO	24_15_diciembre_2023	4CAS	CAS15	CAS15M4	156.664	2022	Silvestre
LIPIDOS	PROMEDIO	22_13_diciembre_2023_2_CM	6CM	CM11	CM11M3	158.206	2022	Domesticada
LIPIDOS	PROMEDIO	22_13_diciembre_2023_2_CM	6CM	CM14	CM14M3	158.55	2022	Domesticada
LIPIDOS	PROMEDIO	19_29Noviembre_2023	3CPP	CPP4	CPP4M1	159.121	2022	Domesticada
LIPIDOS	PROMEDIO	21_6Diciembre_2023_Placa2_CM	6CM	CM13	CM13M3	159.223	2022	Domesticada
LIPIDOS	PROMEDIO	22_13_diciembre_2023_2_CM	6CM	CM11	CM11M5	159.355	2022	Domesticada
LIPIDOS	PROMEDIO	22_13_diciembre_2023_2_CM	6CM	CM16	CM16M2	159.494	2022	Domesticada
LIPIDOS	PROMEDIO	22_13_diciembre_2023_CAA	5CAA	CAA20	CAA20M2	160.418	2022	Domesticada
LIPIDOS	PROMEDIO	21_6Diciembre_2023_Placa2_CM	6CM	CM9	CM9M9	160.539	2022	Domesticada
LIPIDOS	PROMEDIO	22_13_diciembre_2023_2_CM	6CM	CM18	CM18M3	160.784	2022	Domesticada
LIPIDOS	PROMEDIO	17_23Noviembre_2023	4CAS	CAS2	CAS2M4	161.577	2022	Silvestre
LIPIDOS	PROMEDIO	20_6Diciembre_2023_Placa1_CPF	1CF	CF2_23	CF2_23	162.209	2023	Silvestre
LIPIDOS	PROMEDIO	24_15_diciembre_2023	4CAS	CAS5	CAS5M9	163.024	2022	Silvestre
LIPIDOS	PROMEDIO	22_13_diciembre_2023_2_CM	6CM	CM12	CM12M5	163.311	2022	Domesticada
LIPIDOS	PROMEDIO	22_13_diciembre_2023_2_CM	6CM	CM18	CM18M2	165.005	2022	Domesticada
LIPIDOS	PROMEDIO	20_6Diciembre_2023_Placa1_CPF	2CPF	CPF8	CPF8M2	165.669	2022	Silvestre
LIPIDOS	PROMEDIO	24_15_diciembre_2023	1CF	CF3	CF3M3	165.831	2022	Silvestre
LIPIDOS	PROMEDIO	20_6Diciembre_2023_Placa1_CPF	1CF	CF7_23	CF7_23	165.846	2023	Silvestre
LIPIDOS	PROMEDIO	20_6Diciembre_2023_Placa1_CPF	1CF	CF12_23	CF12_2	169.113	2023	Silvestre
LIPIDOS	PROMEDIO	17_23Noviembre_2023	4CAS	CAS8	CAS8M9	169.142	2022	Silvestre
LIPIDOS	PROMEDIO	20_6Diciembre_2023_Placa1_CPF	2CPF	CPF3	CPF3M1	170.313	2022	Silvestre
LIPIDOS	PROMEDIO	24_15_diciembre_2023	4CAS	CAS15	CAS15M7	171.011	2022	Silvestre
LIPIDOS	PROMEDIO	21_6Diciembre_2023_Placa2_CM	1CF	CF2_23	CF2_23	173.415	2023	Silvestre
LIPIDOS	PROMEDIO	17_23Noviembre_2023	4CAS	CAS2	CAS2M5	175.497	2022	Silvestre
LIPIDOS	PROMEDIO	20_6Diciembre_2023_Placa1_CPF	2CPF	CPF10	CPF10M1	177.319	2022	Silvestre
LIPIDOS	PROMEDIO	17_23Noviembre_2023	4CAS	CAS9	CAS9M1	178.411	2022	Silvestre
LIPIDOS	PROMEDIO	24_15_diciembre_2023	1CF	CF17	CF17M5	179.609	2022	Silvestre
LIPIDOS	PROMEDIO	21_6Diciembre_2023_Placa2_CM	1CF	CF1_23	CF1_23M2	181.984	2023	Silvestre
LIPIDOS	PROMEDIO	21_6Diciembre_2023_Placa2_CM	6CM	CM1	CM1M5	182.649	2022	Domesticada
LIPIDOS	PROMEDIO	20_6Diciembre_2023_Placa1_CPF	2CPF	CPF10	CPF10M14	185.601	2022	Silvestre
LIPIDOS	PROMEDIO	21_6Diciembre_2023_Placa2_CM	6CM	CM9	CM9M3	187.613	2022	Domesticada
LIPIDOS	PROMEDIO	21_6Diciembre_2023_Placa2_CM	6CM	CM4	CM4M7	189.001	2022	Domesticada
LIPIDOS	PROMEDIO	20_6Diciembre_2023_Placa1_CPF	2CPF	CPF8	CPF8M4	189.562	2022	Silvestre
LIPIDOS	PROMEDIO	22_13_diciembre_2023_2_CM	6CM	CM2	CM2M2	189.698	2022	Domesticada
LIPIDOS	PROMEDIO	21_6Diciembre_2023_Placa2_CM	6CM	CM7	CM7M1	194.282	2022	Domesticada
LIPIDOS	PROMEDIO	21_6Diciembre_2023_Placa2_CM	6CM	CM7	CM7M4	196.729	2022	Domesticada
LIPIDOS	PROMEDIO	21_6Diciembre_2023_Placa2_CM	6CM	CM1	CM1M2	202.883	2022	Domesticada
LIPIDOS	PROMEDIO	24_15_diciembre_2023	2CPF	CPF4	CPF4M2	203.79	2022	Silvestre
LIPIDOS	PROMEDIO	21_6Diciembre_2023_Placa2_CM	6CM	CM3	CM3M3	205.099	2022	Domesticada
LIPIDOS	PROMEDIO	21_6Diciembre_2023_Placa2_CM	6CM	CM9	CM9M6	205.935	2022	Domesticada
LIPIDOS	PROMEDIO	SACP_placa18enero2024	4CAS	CAS12	CAS12M2	60.91	2022	Silvestre
LIPIDOS	PROMEDIO	SACP_placa18enero2024	4CAS	CAS5	CAS5M10	82.3	2022	Silvestre
LIPIDOS	PROMEDIO	SACP_placa18enero2024	2CPF	CPF5	CPF5M5	84.13	2022	Silvestre
LIPIDOS	PROMEDIO	SACP_placa18enero2024	1CF	CF12_23	CF12_23M1	91.01	2023	Silvestre
LIPIDOS	PROMEDIO	SACP_placa18enero2024	3CPP	CPP18	CPP18M5	71.51	2022	Domesticada
LIPIDOS	PROMEDIO	SACP_placa18enero2024	4CAS	CAS7	CAS7M6	89.74	2022	Silvestre

## Sheet: P-L ratios
Appendix S1.- Floral morphological and nectar traits of pistillate and staminate flowers, and pollen traits of staminate flowers.
species	plant_id	flower_id	protein	lipids	year	condition	pl
5CAA	CAA1	CAA1M1	193.4	93.82	2022	Domesticada	2.06139
5CAA	CAA1	CAA1M2	260.68	139.402	2022	Domesticada	1.86999
5CAA	CAA1	CAA1M3	250.1	137.345	2022	Domesticada	1.82096
5CAA	CAA10	CAA10M2	239.57	107.225	2022	Domesticada	2.23427
5CAA	CAA10	CAA10M4	298.93	121.312	2022	Domesticada	2.46414
5CAA	CAA10	CAA10M7	356.28	100.595	2022	Domesticada	3.54173
5CAA	CAA14	CAA14M1	190.78	109.412	2022	Domesticada	1.74368
5CAA	CAA14	CAA14M7	334.26	103.964	2022	Domesticada	3.21515
5CAA	CAA16	CAA16M1	140	108.235	2022	Domesticada	1.29348
5CAA	CAA16	CAA16M2	257.39	130.052	2022	Domesticada	1.97913
5CAA	CAA16	CAA16M3	146.67	123.812	2022	Domesticada	1.18462
5CAA	CAA19	CAA19M1	207.53	138.659	2022	Domesticada	1.49669
5CAA	CAA19	CAA19M3	307.38	116.398	2022	Domesticada	2.64077
5CAA	CAA19	CAA19M5	189.76	113.817	2022	Domesticada	1.66724
5CAA	CAA20	CAA20M2	260.39	160.418	2022	Domesticada	1.6232
5CAA	CAA20	CAA20M8	382.87	130.631	2022	Domesticada	2.93093
5CAA	CAA20	CAA20M9	256.87	119.294	2022	Domesticada	2.15325
5CAA	CAA3	CAA3M1	167.59	129.642	2022	Domesticada	1.29271
5CAA	CAA3	CAA3M2	115.78	143.079	2022	Domesticada	0.809203
5CAA	CAA3	CAA3M3	160.39	116.884	2022	Domesticada	1.37222
5CAA	CAA4	CAA4M2	209.28	108.999	2022	Domesticada	1.92002
5CAA	CAA4	CAA4M10	179.58	94.103	2022	Domesticada	1.90833
5CAA	CAA4	CAA4M11	269.93	114.122	2022	Domesticada	2.36528
5CAA	CAA5	CAA5M3	237.05	129.67	2022	Domesticada	1.8281
5CAA	CAA5	CAA5M5	179.74	128.166	2022	Domesticada	1.4024
5CAA	CAA5	CAA5M11	105.93	124.016	2022	Domesticada	0.854164
5CAA	CAA8	CAA8M2	336.28	122.74	2022	Domesticada	2.73978
5CAA	CAA8	CAA8M3	214.1	82.115	2022	Domesticada	2.60732
5CAA	CAA8	CAA8M9	202.41	88.258	2022	Domesticada	2.29339
5CAA	CAA9	CAA9M2	128.45	87.315	2022	Domesticada	1.47111
5CAA	CAA9	CAA9M3	133.94	119.608	2022	Domesticada	1.11982
5CAA	CAA9	CAA9M10	316.61	86.841	2022	Domesticada	3.64586
4CAS	CAS1	CAS1M10	166.04	94.583	2022	Silvestre	1.7555
4CAS	CAS1	CAS1M15	246.4	91.659	2022	Silvestre	2.68822
4CAS	CAS1	CAS1M17	216.36	112.433	2022	Silvestre	1.92435
4CAS	CAS10	CAS10M2	135.94	83.509	2022	Silvestre	1.62785
4CAS	CAS10	CAS10M3	211.89	111.19	2022	Silvestre	1.90566
4CAS	CAS10	CAS10M4	266.59	119.95	2022	Silvestre	2.22251
4CAS	CAS12	CAS12M3	165.54	133.246	2022	Silvestre	1.24236
4CAS	CAS12	CAS12M6	161.29	146.311	2022	Silvestre	1.10238
4CAS	CAS15	CAS15M4	293.46	156.664	2022	Silvestre	1.87318
4CAS	CAS15	CAS15M8	242.96	113.956	2022	Silvestre	2.13205
4CAS	CAS15	CAS15M7	163.53	171.011	2022	Silvestre	0.956254
4CAS	CAS2	CAS2M4	238.36	161.577	2022	Silvestre	1.47521
4CAS	CAS2	CAS2M5	208.93	175.497	2022	Silvestre	1.1905
4CAS	CAS2	CAS2M6	179.88	116.384	2022	Silvestre	1.54557
4CAS	CAS3	CAS3M1	186.8	134.518	2022	Silvestre	1.38866
4CAS	CAS3	CAS3M5	166.73	136.261	2022	Silvestre	1.22361
4CAS	CAS3	CAS3M9	295.49	95.826	2022	Silvestre	3.08361
4CAS	CAS5	CAS5M7	264.43	126.94	2022	Silvestre	2.08311
4CAS	CAS5	CAS5M9	191.35	163.024	2022	Silvestre	1.17375
4CAS	CAS6	CAS6M2	252.45	103.896	2022	Silvestre	2.42983
4CAS	CAS6	CAS6M3	171.69	92.257	2022	Silvestre	1.861
4CAS	CAS6	CAS6M7	156.45	146.794	2022	Silvestre	1.06578
4CAS	CAS7	CAS7M4	180.83	107.644	2022	Silvestre	1.67989
4CAS	CAS7	CAS7M5	156.21	84.694	2022	Silvestre	1.8444
4CAS	CAS8	CAS8M5	171.28	113.963	2022	Silvestre	1.50294
4CAS	CAS8	CAS8M7	176.82	69.589	2022	Silvestre	2.54092
4CAS	CAS8	CAS8M9	193.69	169.142	2022	Silvestre	1.14513
4CAS	CAS9	CAS9M1	112.44	178.411	2022	Silvestre	0.63023
4CAS	CAS9	CAS9M4	126.92	96.353	2022	Silvestre	1.31724
4CAS	CAS9	CAS9M5	143.39	126.412	2022	Silvestre	1.13431
1CF	CF1	CF1M15	150.49	102.277	2022	Silvestre	1.4714
1CF	CF1	CF1M19	145.93	112.06	2022	Silvestre	1.30225
1CF	CF1_23	CF1_23M1	361.78	135.514	2023	Silvestre	2.66969
1CF	CF1_23	CF1_23M2	356	181.984	2023	Silvestre	1.95622
1CF	CF1_23	CF1_23M3	301.38	134.223	2023	Silvestre	2.24537
1CF	CF12_23	CF12_23M2	183.84	169.113	2023	Silvestre	1.08708
1CF	CF17	CF17M3	101.04	112.752	2022	Silvestre	0.896126
1CF	CF17	CF17M5	378.49	179.609	2022	Silvestre	2.1073
1CF	CF17	CF17M8	104.21	148.969	2022	Silvestre	0.699542
1CF	CF2	CF2M3	108.7	98.115	2022	Silvestre	1.10788
1CF	CF2	CF2M5	108.79	72.096	2022	Silvestre	1.50896
1CF	CF2	CF2M9	98.48	109.756	2022	Silvestre	0.897263
1CF	CF2_23	CF2_23M1	378.7	173.415	2023	Silvestre	2.18378
1CF	CF2_23	CF2_23M2	320.5	162.209	2023	Silvestre	1.97585
1CF	CF2_23	CF2_23M3	263.19	99.031	2023	Silvestre	2.65765
1CF	CF3	CF3M3	202.44	165.831	2022	Silvestre	1.22076
1CF	CF3	CF3M5	374.87	152.644	2022	Silvestre	2.45584
1CF	CF3_23	CF3_23M1	152.48	139.892	2023	Silvestre	1.08998
1CF	CF3_23	CF3_23M2	68.99	139.803	2023	Silvestre	0.49348
1CF	CF3_23	CF3_23M4	183.22	110.314	2023	Silvestre	1.6609
1CF	CF5_23	CF5_23M1	162.26	137.923	2023	Silvestre	1.17645
1CF	CF5_23	CF5_23M2	236.52	119.022	2023	Silvestre	1.9872
1CF	CF7_23	CF7_23M1	209.45	165.846	2023	Silvestre	1.26292
6CM	CM1	CM1M1	201.66	144.481	2022	Domesticada	1.39575
6CM	CM1	CM1M2	208.66	202.883	2022	Domesticada	1.02847
6CM	CM1	CM1M5	201.97	182.649	2022	Domesticada	1.10578
6CM	CM11	CM11M3	268.83	158.206	2022	Domesticada	1.69924
6CM	CM11	CM11M5	157.22	159.355	2022	Domesticada	0.986602
6CM	CM12	CM12M4	172.58	145.474	2022	Domesticada	1.18633
6CM	CM12	CM12M5	253.14	163.311	2022	Domesticada	1.55005
6CM	CM12	CM12M6	212.35	126.679	2022	Domesticada	1.67628
6CM	CM13	CM13M1	334.14	134.969	2022	Domesticada	2.47568
6CM	CM13	CM13M2	356.34	134.994	2022	Domesticada	2.63967
6CM	CM13	CM13M3	225.79	159.223	2022	Domesticada	1.41807
6CM	CM14	CM14M1	256.3	96.766	2022	Domesticada	2.64866
6CM	CM14	CM14M7	187.61	130.497	2022	Domesticada	1.43766
6CM	CM14	CM14M3	287.94	158.55	2022	Domesticada	1.81608
6CM	CM16	CM16M2	229.5	159.494	2022	Domesticada	1.43893
6CM	CM16	CM16M3	235.11	126.18	2022	Domesticada	1.86329
6CM	CM16	CM16M4	288.01	137.224	2022	Domesticada	2.09883
6CM	CM18	CM18M1	254.94	129.401	2022	Domesticada	1.97015
6CM	CM18	CM18M2	262.88	165.005	2022	Domesticada	1.59316
6CM	CM18	CM18M3	314.43	160.784	2022	Domesticada	1.95561
6CM	CM2	CM2M2	301.25	189.698	2022	Domesticada	1.58805
6CM	CM2	CM2M9	140.11	146.801	2022	Domesticada	0.954421
6CM	CM20	CM20M3_1	282.35	136.81	2022	Domesticada	2.06381
6CM	CM20	CM20M3	349.23	138.88	2022	Domesticada	2.51462
6CM	CM3	CM3M2	333.99	151.156	2022	Domesticada	2.20957
6CM	CM3	CM3M3	280.68	205.099	2022	Domesticada	1.36851
6CM	CM3	CM3M4	188.55	130.695	2022	Domesticada	1.44267
6CM	CM4	CM4M3	223.57	117.197	2022	Domesticada	1.90764
6CM	CM4	CM4M7	235.87	189.001	2022	Domesticada	1.24798
6CM	CM6	CM6M1	185.47	134.496	2022	Domesticada	1.379
6CM	CM6	CM6M2	195.74	140.977	2022	Domesticada	1.38845
6CM	CM6	CM6M3	167.25	123.588	2022	Domesticada	1.35329
6CM	CM7	CM7M1	163.61	194.282	2022	Domesticada	0.842126
6CM	CM7	CM7M3	156.89	150.968	2022	Domesticada	1.03923
6CM	CM7	CM7M4	259.36	196.729	2022	Domesticada	1.31836
6CM	CM8	CM8M5	249.39	111.452	2022	Domesticada	2.23764
6CM	CM8	CM8M5_1	298.5	114.919	2022	Domesticada	2.59748
6CM	CM8	CM8M6	199.42	121.739	2022	Domesticada	1.63809
6CM	CM9	CM9M3	187.13	187.613	2022	Domesticada	0.997426
6CM	CM9	CM9M6	266.98	205.935	2022	Domesticada	1.29643
6CM	CM9	CM9M9	223.69	160.539	2022	Domesticada	1.39337
2CPF	CPF10	CPF10M1	208.18	177.319	2022	Silvestre	1.17404
2CPF	CPF10	CPF10M3	237.59	152.681	2022	Silvestre	1.55612
2CPF	CPF10	CPF10M14	376.7	185.601	2022	Silvestre	2.02962
2CPF	CPF15	CPF15M1	259.7	108.428	2022	Silvestre	2.39514
2CPF	CPF15	CPF15M3	225.47	135.813	2022	Silvestre	1.66015
2CPF	CPF19	CPF19M1	347.28	143.718	2022	Silvestre	2.4164
2CPF	CPF19	CPF19M4	346.61	121.235	2022	Silvestre	2.85899
2CPF	CPF19	CPF19M5	200.83	135.122	2022	Silvestre	1.48629
2CPF	CPF20	CPF20M1	290.54	148.354	2022	Silvestre	1.95842
2CPF	CPF20	CPF20M2	151.34	120.417	2022	Silvestre	1.2568
2CPF	CPF3	CPF3M1	135.96	170.313	2022	Silvestre	0.798295
2CPF	CPF3	CPF3M2	206.05	103.957	2022	Silvestre	1.98207
2CPF	CPF4	CPF4M2	185.66	203.79	2022	Silvestre	0.911036
2CPF	CPF4	CPF4M4	93.27	113.873	2022	Silvestre	0.81907
2CPF	CPF4	CPF4M7	116.93	136.375	2022	Silvestre	0.857415
2CPF	CPF5	CPF5M1	169.6	130.929	2022	Silvestre	1.29536
2CPF	CPF5	CPF5M4	195.76	103.527	2022	Silvestre	1.89091
2CPF	CPF8	CPF8M2	163.87	165.669	2022	Silvestre	0.989141
2CPF	CPF8	CPF8M3	228.44	127.687	2022	Silvestre	1.78906
2CPF	CPF8	CPF8M4	146.03	189.562	2022	Silvestre	0.770355
3CPP	CPP18	CPP18M1	227.16	109.233	2022	Domesticada	2.07959
3CPP	CPP2_23	CPP2_23M1	251.03	112.938	2023	Domesticada	2.22272
3CPP	CPP2_23	CPP2_23M3	139.03	113.824	2023	Domesticada	1.22145
3CPP	CPP20	CPP20M2	253.4	137.245	2022	Domesticada	1.84633
3CPP	CPP3	CPP3M1	118.5	95.981	2022	Domesticada	1.23462
3CPP	CPP3	CPP3M2	160.12	125.308	2022	Domesticada	1.27781
3CPP	CPP4	CPP4M1	264.9	159.121	2022	Domesticada	1.66477
3CPP	CPP4	CPP4M4	196.93	139.309	2022	Domesticada	1.41362
3CPP	CPP4	CPP4M5	175.26	106.902	2022	Domesticada	1.63945
3CPP	CPP5_23	CPP5_23M1	269.94	119.978	2023	Domesticada	2.24991
3CPP	CPP9	CPP9M14	108.85	121.452	2022	Domesticada	0.896239
3CPP	CPP9	CPP9M10	121.43	101.262	2022	Domesticada	1.19917
4CAS	CAS5	CAS5M10	106.13	82.3	2022	Silvestre	1.28955
1CF	CF12_23	CF12_23M1	246.21	91.01	2023	Silvestre	2.70531
3CPP	CPP18	CPP18M5	215.47	71.51	2022	Domesticada	3.01315
4CAS	CAS7	CAS7M6	151.37	89.74	2022	Silvestre	1.68676
